# Supplementary material for: Hypoxia drives shared and distinct transcriptomic changes in two invasive glioma stem cell lines
Source: Sci Rep. 2024 Mar 27;14:7246. doi: 10.1038/s41598-024-56102-5 (PMC10973515; doi:10.1038/s41598-024-56102-5)
Supplement: Supplementary file 2 — Supplementary Tables. [file 41598_2024_56102_MOESM2_ESM.xlsx]

## Sheet: Table Legends
Marallano et al.
Supplementary Tables
Table S1. GBM cell lines from the HGCC collection (Uppsala University).
The two GBM lines that showed increased invasion in response to hypoxia and were selected for RNA-sequencing are highlighted in blue.
Table S2. Hypoxia-induced differentially expressed genes (Hypoxia DEGs) in GBM lines UCA and UNB
Lists of differentially expressed genes (DEGs) between hypoxia vs. normoxia conditions in GBM stem cell aggregates of lines UCA and UNB (72 hours of culture). Using a cut-off of adjusted P value <0.01 and abs(log2 FC) >1, we found 634 hypoxia-induced DEG for UCA and 986 for UNB. The overlap of both lists (shared DEG in the same direction) was 193 genes, shown in the right column.
Table S3. Expression values of all genes expressed in UCA and UNB under normoxia or hypoxia conditions.
Complete list of normalized expression values, displayed as reads-per-kilobase-per-million reads (RPKM). Three replicates were generated for each per condition.
Table S4. Expression values of hypoxia DEGs in UCA and UNB.
List of normalized expression values (RPKM) for hypoxia DEGs in UCA and UNB (72 hours of culture). Three replicates were generated for each per condition.
Table S5. Gene signatures.
Gene signatures used in this study.

## Sheet: Table S1 GBM lines from HGCC
GBM cell lines from the HGCC collection (Uppsala University)
ID code used in this study	ID code (HGCC)	Glioma grade	Molecular subtype	Patient sex	Patient age (years)	Patient survival (days)
UPA	U3047	4	proneural	F	66	496
UPB	U3082	4	proneural	F	70	314
UNA	U3021	4	neural	M	50	387
UNB	U3085	4	neural	M	68	110
UMA	U3035	4	mesenchymal	F	55	578
UMB	U3065	4	mesenchymal	M	77	127
UCA	U3056	4	classical	F	68	110
UCB	U3086	4	classical	M	72	444

## Sheet: Table S2 Hypoxia DEGs
Hypoxia DEGs	UCA Hypoxia DEGs	gene_symbol	log2FoldChange	P adj		UNB Hypoxia DEGs	gene_symbol	log2FoldChange	P adj		Shared GBM Hypoxia DEGs	gene_symbol		Unique UCA Hypoxia DEGs	gene_symbol	Unique UNB Hypoxia DEGs	gene_symbol
hypoxia vs. normoxia	(634 genes)	AC112487.1	-2.3176	0.0099921		(986 genes)	AC073115.1	6.93403	0.00222817		(193 genes)	CA9		(386 genes)	ABCA10	(738 genes)	A2ML1
Cut-off: P<0.01		ANGPTL6	2.27488	0.00996238			AK4	6.8727	4.17893e-195			PRSS35			ABCA5		AACSP1
Abs (Log2 FC) > 1		KLF17	1.64265	0.00990571			MIR210HG	6.35452	0.000159157			STC2			ABCB11		AATK-AS1
		KISS1R	3.21432	0.00989987			VEGFA	6.03386	0			AK4			ABCC1		ABCB5
		RASGRP2	1.08799	0.00982269			LINC02309	5.92576	0.00862646			PTPRN			AC006058.1		ABCC3
		JAKMIP3	-1.09891	0.00979366			PGR-AS1	5.8629	0.00790828			TCAF2			AC007611.1		ABTB2
		DNAH12	-1.03214	0.00960796			IGFBP3	5.51052	3.61399e-158			ESPN			AC007938.1		AC002524.1
		SH2D3A	1.47991	0.00954145			NDRG1	5.46315	0			TMEM45A			AC010201.2		AC003982.1
		MYH15	-2.21048	0.00950399			AC092138.2	5.3836	0.00399699			FAM162A			AC013762.1		AC004130.1
		LINC00470	-3.62998	0.00948345			PRSS35	5.07476	4.19542e-33			PPFIA4			AC016205.1		AC004551.1
		DCAF8L2	-3.29928	0.0093505			AL138826.1	4.97694	0.00503575			ADM			AC017104.4		AC004852.2
		RASSF7	1.87657	0.00926892			SLC5A4-AS1	4.91022	0.0046093			HK2			AC018450.1		AC005180.1
		CPNE9	1.48002	0.0090664			CA9	4.8605	2.42481e-84			ANGPTL4			AC018647.1		AC005336.1
		AL355076.2	-2.4454	0.00905437			STC2	4.85515	2.5848e-106			PDK1			AC022915.2		AC005532.1
		TIE1	-2.27746	0.00905437			AC079062.1	4.8151	0.00682786			VEGFA			AC037450.1		AC005776.2
		FAM81B	-1.76842	0.00881391			AL157371.2	4.78075	0.00249919			HRH3			AC061992.1		AC005865.2
		PRRT4	1.79318	0.00879489			AC137936.1	4.74362	0.0011105			C4orf47			AC068768.1		AC007000.3
		FAM46B	-2.31857	0.00831536			GPR139	4.71052	8.83954e-08			BNIP3P1			AC083843.2		AC007285.1
		SPI1	-3.07693	0.00830782			KISS1R	4.67596	0.00331881			LINC01141			AC091212.1		AC007364.1
		GTF2IP23	1.29754	0.00818253			PPFIA4	4.66746	2.68267e-117			RAB20			AC099548.2		AC007376.2
		AC022915.2	-1.83798	0.00812651			AGAP12P	4.58428	0.00794212			AC010655.4			AC105118.1		AC007405.1
		SLC15A3	-1.07176	0.00811338			ANKRD30B	4.57156	0.00532616			RIMKLA			AC107294.1		AC007405.3
		LINC01342	1.79429	0.00808682			ADGRF5	4.35792	0.0084449			AP002852.2			AC108062.1		AC008060.1
		AC017104.4	1.18666	0.00805716			AC137770.1	4.31765	4.44637e-09			PGK1			AC131009.2		AC008109.1
		AC114781.2	1.23202	0.00805254			LINC02505	4.19467	0.002029			AC083843.3			AC138965.2		AC008415.1
		AL390719.1	1.03969	0.00787839			SLC30A3	4.12277	0.000344586			IGFBP5			AC145285.2		AC008574.1
		KIRREL3	1.12743	0.00786732			AC091812.1	4.10097	0.00181099			BNIP3			ADAM11		AC009053.3
		C6orf99	-1.2479	0.00780373			AC010655.4	4.09334	1.28118e-151			APLN			ADAMTS10		AC009107.2
		MT-ND2	-1.35015	0.00772934			WIF1	4.08441	0.00850282			RAPGEF4-AS1			ADCY8		AC009264.1
		RNASEL	-1.03174	0.00771087			AC073941.1	4.02233	0.00344754			LOXL2			ADHFE1		AC009404.1
		MT-CYB	-1.31598	0.00769612			LINC01720	4.01069	0.00313355			PFKFB4			ADORA2B		AC009407.1
		KCNK13	-2.44684	0.00733927			MCHR1	3.99243	4.31405e-78			PPP1R3G			AL139220.2		AC009509.1
		AC007611.1	-1.96246	0.00719648			AC019330.1	3.98608	0.000523578			KISS1R			AL139424.3		AC009831.2
		ANKUB1	-1.2317	0.00719648			MIR548XHG	3.97544	0.0081809			CDH5			AL353759.1		AC010207.1
		KLHL14	-1.97672	0.00702028			AC105094.2	3.95797	0.00514178			WNT7B			AL355076.2		AC012355.1
		CXCL2	-1.99516	0.00686507			AC137936.2	3.92921	0.000128025			SH3D21			AL390719.1		AC012409.2
		SLC22A1	-1.21065	0.00675551			MYOG	3.86499	0.000523408			SDAD1P1			AL512380.2		AC012501.1
		FOXN4	1.3879	0.00675551			PWRN1	3.85232	0.00640928			ARID3A			AL592295.3		AC013472.2
		ACAN	1.20924	0.00666329			AC138305.1	3.84739	0.000983822			SLC2A3			AL731533.2		AC015910.1
		AC145285.2	1.13355	0.00660797			FGD5	3.82903	0.00234696			SLC2A1			ALKBH5		AC016708.1
		AC090618.1	-1.67489	0.00657833			AC099567.1	3.80586	0.00424537			IGFBP3			ALPL		AC017091.1
		NOMO1	1.87453	0.00637939			NDST4	3.76196	0.00225423			PFKFB3			AMDHD1		AC019211.1
		HMSD	-2.39301	0.00636769			KIF26A	3.76135	0.00254412			ARRDC2			AMPD3		AC019330.1
		S1PR1	-2.60017	0.00633168			LDHA	3.76121	1.80572e-194			SNCB			ANKRD30BL		AC022031.2
		TGFA	1.49778	0.0059556			LDHAP3	3.74113	1.04046e-32			ZSWIM5			ANKUB1		AC022034.2
		LINC02328	-1.22896	0.00569909			WNT7A	3.74067	2.83002e-61			AANAT			ARID5A		AC022384.1
		EVC	-1.12225	0.00550709			LINC01837	3.73797	0.0030213			DOK3			ARL10		AC022966.1
		KCTD14	-2.3838	0.00547924			MEG8	3.72037	0.00373374			PROM1			ARL2BP		AC025154.2
		PDZD2	1.09177	0.00541796			AC108721.1	3.71908	0.00642504			TFR2			ARRDC3		AC025682.1
		CAMSAP3	1.33394	0.00528387			RAPGEF4-AS1	3.70106	4.3762e-43			MCHR1			ASIP		AC037486.1
		TMEM160	-1.05178	0.00526204			LINC01194	3.69113	0.00485804			ZNF395			ASPH		AC062028.2
		AL731533.2	3.45434	0.00522801			AC017091.1	3.68896	0.00393925			INSIG2			ATOH8		AC067968.1
		PCOLCE2	1.04957	0.00513415			AC139713.2	3.68463	0.00208204			CRIP3			ATP7A		AC068633.1
		AL445307.1	-1.10954	0.00509748			ADGRL4	3.68334	0.00275855			FOSL2			BCL2L11		AC073115.1
		RPS6KL1	-1.10898	0.00473732			PADI2	3.67632	1.91992e-43			ARHGEF37			BET1		AC073333.1
		AC138965.2	2.27996	0.00458765			PIK3R5	3.61725	0.00710534			AC005696.4			BHLHE40-AS1		AC073911.3
		RTP4	-1.80324	0.00450846			ESPN	3.61286	2.21157e-47			AL591845.1			BTBD17		AC073941.1
		MYLK	-1.1686	0.00446148			LINC01850	3.57932	0.00914884			PFKP			C10orf25		AC078993.1
		AC107294.1	-1.0819	0.00446024			PDK1	3.56196	3.63982e-157			BNIP3L			C12orf65		AC079062.1
		SIK1	1.64608	0.00443219			HNF1A-AS1	3.53808	3.77136e-05			TNIP1			C16orf74		AC079160.1
		SH2D5	-1.13424	0.00439978			AC012501.1	3.51199	0.000872601			EPAS1			C1orf194		AC080112.2
		GPR151	-4.1059	0.00426206			AC108750.1	3.50186	0.00687193			P4HA1			C4orf3		AC083798.2
		NHLH1	1.21942	0.00425149			TMEM196	3.48558	0.000828206			AC107021.2			C6orf99		AC084346.1
		AC061992.1	1.34017	0.00396071			AC012355.1	3.47805	0.00908575			OBSL1			C9orf24		AC090568.2
		CYS1	-1.12157	0.00394982			AL121899.1	3.44059	0.00181099			PLOD1			CABIN1		AC091078.1
		AC083864.2	-1.25965	0.00387496			ARID3A	3.44006	1.84921e-57			LDHAP4			CABP1		AC091812.1
		CENPV	-1.71279	0.00383364			ACTL8	3.43102	0.00974608			BHLHE40			CADPS2		AC092073.1
		WDR63	-1.61441	0.00376699			AL442163.1	3.43077	0.00267549			FOS			CAHM		AC092112.1
		MTRNR2L12	-1.53473	0.00375909			FRG1	3.41126	0.000592369			LDHAP3			CALCOCO1		AC092138.2
		MAPK13	1.34102	0.00374736			SH3GL3	3.41033	0.000606158			LDHA			CAMKMT		AC092620.2
		SNAP25-AS1	-1.92067	0.00370286			LINC01036	3.40665	0.000323557			CCDC110			CAMSAP3		AC092645.1
		SLC5A9	1.03311	0.00370129			FAM162A	3.40456	3.76741e-266			EGLN1			CAPN5		AC092691.1
		CAHM	-1.0489	0.00361385			LOXHD1	3.38626	0.00646832			ANGPTL6			CAV1		AC092720.1
		AC013762.1	-1.30064	0.00355202			DARS-AS1	3.37898	2.14376e-72			AP000769.1			CBLN3		AC092920.1
		ITPR1	1.01436	0.00354336			JAKMIP1	3.36988	0.000132214			CACNA1H			CCDC148		AC093152.1
		AMDHD1	-2.64793	0.00332331			GABRA3	3.36892	0.000554619			FBN3			CCDC170		AC093458.2
		TJP1	-1.20669	0.00327939			LINC00922	3.35517	0.00428005			PPP1R3C			CD9		AC093772.1
		AL512380.2	-1.62478	0.00323043			CALCB	3.33718	0.0039942			AC107021.1			CEMIP		AC097359.2
		LINC01182	-1.63942	0.00322526			AC019211.1	3.32365	0.00695848			AC135050.2			CENPV		AC097467.3
		SLC37A1	-1.22073	0.00320271			PFKFB4	3.31032	5.41283e-236			ARRDC4			CFAP44		AC097534.1
		THEM7P	-2.9869	0.00311938			NPTX1	3.30681	7.39072e-05			AC012085.1			CHI3L1		AC097713.1
		LMO1	1.06163	0.00310715			BNIP3	3.28945	2.77211e-179			EFNA3			CHSY1		AC099567.1
		MARCH1	-1.00434	0.00292782			AANAT	3.26695	2.71582e-12			PPP1R3B			CLEC2B		AC103923.1
		RUNDC3A-AS1	1.45163	0.00285294			AL592043.1	3.25752	0.00978608			AC078883.1			CNGA3		AC103987.2
		ADHFE1	-1.05107	0.00284895			TCAF2	3.24195	5.10291e-48			AC097534.2			CNR1		AC104248.1
		AC005258.1	-1.18335	0.00281646			MROH9	3.22478	0.00954715			ZNF470			COL4A1		AC104521.1
		CEMIP	1.03865	0.00280762			GABRB2	3.22305	0.0066758			TXNIP			COMTD1		AC105094.2
		ABCB11	-2.27893	0.00265129			HRH3	3.21698	4.37984e-33			DARS-AS1			CPNE9		AC107373.1
		PAN3-AS1	1.54017	0.00263128			AC008109.1	3.21173	0.00591523			PLOD2			CRABP2		AC108002.1
		AL591135.1	1.02453	0.00253851			EPHA5	3.18714	4.77415e-06			BHLHE41			CREG1		AC108721.1
		RPS6KA6	-1.66166	0.0024777			AC097534.2	3.18658	1.66197e-90			FLNB			CREG2		AC108750.1
		AL353759.1	1.541	0.0024698			NR2F2-AS1	3.17671	3.22049e-11			ANO7			CRYBB1		AC110023.1
		ARL2BP	-1.23471	0.00242249			SLC25A3P1	3.16979	0.00661572			AFAP1L1			CRYBB2P1		AC110285.3
		UCN2	2.3738	0.00240288			CALCR	3.15147	0.00415288			CEBPD			CRYBG3		AC112236.1
		SEC14L5	1.81008	0.00236952			AC079160.1	3.15056	0.00200777			AL020995.1			CSGALNACT1		AC114689.3
		PTPRG-AS1	-1.32189	0.00234278			CASR	3.13802	0.00853827			ENO1			CTSF		AC119674.2
		ERICH6-AS1	-1.26471	0.00232446			GALNT14	3.10623	0.00627202			FUT11			CTXND1		AC131011.1
		LOX	1.83978	0.00232446			AC008574.1	3.07276	0.00376979			NDRG1			CUTA		AC132872.1
		KIAA0319	-1.23359	0.00231191			DUSP9	3.07202	1.65749e-08			AC145098.2			CXCL16		AC133552.1
		SHISA8	2.25879	0.00230519			LINC01965	3.06393	5.47099e-10			TPI1			DACH1		AC135050.3
		CTRC	-1.74538	0.00228725			BNIP3P1	3.056	1.5772e-11			DDIT4			DBP		AC137770.1
		C10orf25	1.00744	0.00216686			LINC01141	3.03536	0.00760358			MGAT3			DCAF8L2		AC137936.1
		RARRES3	-1.14539	0.00212774			APLN	3.03213	4.24748e-49			ENO2			DCDC2		AC137936.2
		MRO	-1.09921	0.00205408			SMIM3	3.02635	1.97994e-106			NOL3			DDX41		AC138305.1
		STAT5A	-1.39001	0.00192156			DDIT4	2.98939	3.79954e-28			COL15A1			DKKL1		AC139713.2
		ZNF442	-1.04839	0.00184582			SLC2A3	2.98629	2.40793e-95			ERO1A			DNAH11		AC145422.1
		GDPD4	1.78664	0.00182543			PFKP	2.96868	3.04965e-97			FBXL8			DNAH12		ACRBP
		LINC02356	-2.30734	0.00174765			CDH19	2.96011	0.00905493			AL357060.2			DNAH6		ACTL8
		ANKRD30BL	-4.02545	0.0016715			FLNB	2.95917	9.60404e-13			EGLN3			DNER		ACY3
		CCDC170	-1.18758	0.0014959			RPL17P50	2.95031	3.51009e-20			PPARGC1B			DPY19L2		ADCYAP1R1
		MT-CO1	-1.40223	0.00145525			RAPGEF4	2.93902	1.70158e-86			KLF10			DPY19L2P2		ADGRB3
		CHI3L1	1.33586	0.0014215			NDNF	2.92766	0.00527924			TPI1P1			DPYSL4		ADGRF5
		GNMT	1.23454	0.00136765			ERG	2.92461	0.00520992			RASSF7			DUSP15		ADGRG3
		SPOCD1	-1.22331	0.00128777			SLC2A1	2.91435	6.68199e-78			DPP4			DUSP4		ADGRL2
		UFL1-AS1	-1.26214	0.00125007			AC093772.1	2.90929	0.00542942			AC004656.1			DUSP5		ADGRL4
		CCDC148	-1.28552	0.00119065			C4orf47	2.90834	7.11477e-61			ADAMTS9-AS2			DUSP6		ADRA2C
		AC091212.1	-1.14958	0.00118457			AL591845.1	2.90137	5.19115e-92			SEC14L5			EGR1		AFAP1
		PAPPA	-1.04153	0.00103555			WDFY4	2.89943	0.000820986			BCL2L2			EHD2		AGAP1
		ANKRD24	1.05714	0.0010115			PTH1R	2.89336	1.18116e-06			DOC2A			EMID1		AGAP12P
		MT1G	1.85878	0.0010115			LINC01280	2.88791	0.00329423			ALDOA			ENO3		AL031055.1
		ISM2	2.28098	0.00100357			SNCB	2.87656	1.83869e-11			AC092647.5			ERICH6-AS1		AL031118.1
		LINC00638	1.05897	0.000951962			MIR646HG	2.87053	0.00180512			RPL17P50			ETS1		AL034399.2
		IL34	-2.16467	0.000947814			TRHDE	2.86887	0.00864371			PGAM1			EVC		AL034417.4
		SMAD7	1.25843	0.000905003			ZNF395	2.86112	3.79194e-129			AC096540.1			F12		AL121852.1
		AC012085.1	2.10286	0.000896281			BARX1	2.85918	0.00422759			EPS8L2			FAHD2B		AL121899.1
		MTCO1P40	-1.46942	0.000871517			ME1	2.84395	0.00645997			EGFL7			FAM110C		AL133245.1
		AC016205.1	-1.39521	0.000864656			MYO3A	2.83233	0.00619726			NUDT18			FAM184A		AL136115.2
		CBLN3	1.79214	0.000845719			LINC00871	2.82349	0.000883869			TMEM88			FAM210A		AL137145.2
		C1orf194	-1.03792	0.000816702			ACAN	2.81469	1.67559e-10			WSB1			FAM46B		AL137784.1
		FGF17	1.01421	0.000755239			AP000769.1	2.80234	2.4068e-76			ITFG2-AS1			FAM81B		AL138826.1
		KCNH1	-1.79827	0.000750596			OLFM1	2.78559	0.000201094			PFKL			FAM84A		AL157371.2
		MT-RNR2	-1.47681	0.000740282			AC008415.1	2.78544	0.00965657			AL513534.1			FANK1		AL157700.1
		PCDH1	1.00473	0.000736838			TNR	2.76008	5.11866e-07			AL365205.1			FCGR2C		AL157911.1
		CLEC2B	5.0671	0.000731678			ADM	2.75513	1.04953e-42			KDM6B			FHDC1		AL158198.1
		NAGS	1.52005	0.000730884			PRELID2	2.73015	1.34299e-08			GPX3			FKBP9		AL160314.2
		PLEKHG4B	1.28163	0.000705247			HK2	2.71866	7.75648e-107			ANKZF1			FKBP9P1		AL162497.1
		SLC25A27	1.32164	0.000627839			AC103987.2	2.71372	4.06339e-05			ZFYVE28			FN1		AL357079.1
		EGFL7	1.65202	0.000619196			AC092073.1	2.68956	5.00148e-28			CARNS1			FOXD4		AL365259.1
		MT-TC	-1.80977	0.000616426			PGK1	2.68508	1.19232e-92			YWHAH			FOXN4		AL442163.1
		CIITA	1.22014	0.000616426			AC104248.1	2.6825	0.00224913			NRN1			FRY		AL445248.1
		MATN4	2.90181	0.000616426			IER5L	2.67571	4.46678e-11			IER5L			FSIP1		AL589740.1
		CRIP3	2.62109	0.000593879			SLC6A6	2.67136	1.49509e-48			GAPDHP1			GADD45A		AL591368.1
		LRRC75A	1.04196	0.000575143			NRXN3	2.67098	0.00083064			GAPDH			GALR1		AL592043.1
		ABCA10	-1.43015	0.000557548			TMEM45A	2.66628	9.14167e-31			GYS1			GBE1		AL645608.7
		FBN3	2.19277	0.000509974			AC073911.3	2.66084	0.00675817			RNF24			GDPD2		AL731577.2
		PKDCC	1.08549	0.000506026			ANKRD37	2.66007	1.332e-14			BCL3			GDPD4		ALDH3A2
		MIR325HG	-1.14417	0.000502851			WNT7B	2.65963	1.47296e-71			AL109615.3			GGT1		ALDH3B1
		SMKR1	-1.08433	0.000493908			GUCY1A3	2.65759	0.00631715			CHPF			GNMT		ALDH5A1
		LMOD1	-1.25331	0.000491366			PRKCH	2.65432	0.00111555			TMEM145			GPR156		AMER2
		TSPAN15	-1.26015	0.000472925			GNGT1	2.62811	6.75175e-11			INHA			GPRC5A		ANKRD12
		AC037450.1	-1.26789	0.000462593			SEPT14	2.60485	0.00333311			SLC29A4			GPT		ANKRD20A1
		CUTA	-4.52366	0.000452435			ARPP21	2.60257	6.63643e-05			P4HA2-AS1			GRB10		ANKRD20A2
		CREG2	2.80682	0.000452435			NALCN-AS1	2.60171	0.00974854			NFIL3			GRB14		ANKRD20A3
		COMTD1	-1.58873	0.000449019			DOK3	2.5994	5.83335e-31			ANKRD37			GRIN2C		ANKRD20A4
		AL357060.2	1.91553	0.000428639			CCDC178	2.58972	0.00479325			CCDC184			GTF2IP20		ANKRD30B
		FCGR2C	1.50164	0.000419937			AACSP1	2.58946	0.001555			KDM4C			GTF2IP23		ANKRD6
		STAG3L5P-PVRIG2P-PILRB	1.37626	0.000416402			LINC01378	2.58432	0.0077615			LINC01125			HEPHL1		ANO6
		MT-ND1	-1.68391	0.000400734			LINC02559	2.57729	0.0027509			GAPDHP65			HERC6		AP000255.1
		PPM1J	1.72001	0.000376373			P4HA1	2.57699	7.83426e-86			RLF			HIST1H2BD		AP000446.1
		KCNE1	-1.47877	0.000353141			GADD45B	2.57607	1.54654e-28			KDM3A			HIST1H2BE		AP001266.2
		PRKAG2-AS1	5.68346	0.000331889			AC092620.2	2.56607	0.00973236			HAS2			HIST1H3E		AP002761.4
		MT-CO2	-1.66564	0.000329713			ADRA2C	2.56444	0.00349063			PTPRD			HMGA2		AP003393.1
		AC005696.4	2.58689	0.00032175			LINC01162	2.54358	0.00200887			RNF122			HMSD		APOBEC3G
		TAC4	1.43435	0.000320619			IL21R	2.5367	0.000638318			SMAD7			HOMEZ		APOL3
		ASIP	-1.1409	0.000320029			AC078883.1	2.52963	3.48726e-08			GADD45B			HPCA		APOL4
		NMRAL2P	-2.01797	0.0003034			CACNA1H	2.52653	2.79767e-20			AC114781.2			HPCAL1		AQP6
		SLC7A11	-1.42201	0.000295201			ZSWIM5	2.52428	5.38877e-62			PKM			HS3ST3B1		ARHGAP21
		FAM110C	1.71752	0.000295201			SH3D21	2.5129	6.72277e-51			CIITA			HSD11B2		ARHGEF4
		EMX1	-1.68079	0.000291915			BCL11B	2.4975	0.00946055			ACAN			HSF4		ARHGEF40
		ANKRD37	1.36063	0.00028058			SORCS3	2.48386	1.52044e-09			PDK3			HSPA12B		ARL4C
		OLFML3	-1.77499	0.000274716			SLC25A21	2.46735	0.00602338			HERC2P2			HSPA7		ARL6IP1P3
		IER5L	1.49764	0.000255611			HS6ST3	2.46536	0.00413673			SLC7A5			IKBIP		ARPP21
		AC083843.2	1.02409	0.000247603			XG	2.46281	0.000702567			SSBP3			IL1RAP		ARX
		LINC01563	-1.0286	0.000238273			AL109615.3	2.4332	4.91605e-29			GALNT18			INTS6-AS1		ASCL1
		AC131009.2	-2.17099	0.00023152			GBX1	2.42967	0.00779434			NARF			IQCG		ASIC1
		RCN3	1.08716	0.00020255			MAP7D2	2.42342	1.79893e-05			NUMA1			ISM2		ATF7IP
		AL592295.3	1.33086	0.000187866			CDH23	2.41664	8.28208e-06			AC008667.1			ITPR1		ATG9B
		FN1	1.04224	0.000181289			PDE3A	2.4126	1.92385e-07			COL27A1			JAG1		ATP1A2
		GDPD3	1.02853	0.000160224			LINC01362	2.40129	0.00611498			HDHD5			JAKMIP3		B2M
		DCDC2	-2.04914	0.000153427			KCNQ3	2.39033	0.000397917			RASGRP2			JAM2		B3GNT7
		MMP2	1.01963	0.000149599			PPARGC1B	2.38666	5.78182e-09			PKDCC			JMJD6		BARX1
		P4HA2-AS1	1.41025	0.000146764			XIRP2	2.38412	0.00360921			IGFBP2			JUN		BCL11B
		NPW	1.12357	0.000139719			AC097713.1	2.35839	0.000135389			SMAD6			KCNE1		BDH2
		POU3F1	1.05139	0.000125695			LINC02046	2.35751	0.000812642			P3H2			KCNH1		BEST3
		AC010201.2	2.09308	0.000119497			AC073333.1	2.34876	0.00109226			LMO1			KCNJ6		BEX1
		SPTBN5	1.10933	0.000116524			FIBCD1	2.3401	1.15892e-16			ANKRD24			KCNK13		BRSK2
		HIST1H2BD	1.11188	0.000111834			LMO1	2.33812	6.03278e-15			KIAA2013			KCTD14		BST1
		NKILA	2.4404	0.000111548			EFCAB3	2.33116	0.00400412			SEMA5B			KDM4B		BVES
		WDR97	1.2014	0.000108261			Z93403.1	2.32531	0.000998362			SLC6A8			KDM5B		C1R
		GALR1	1.12432	0.000105727			VRK2	2.31607	9.89146e-05			RARA			KIAA0319		C1S
		NANOS1	1.23543	9.62548e-05			FRAS1	2.31082	0.00194746			GDPD3			KIRREL3		C2orf72
		C9orf24	1.09671	9.59174e-05			AC068633.1	2.30577	0.00926622			AL591135.1			KLF17		C3orf58
		SHROOM3	-1.0354	9.56346e-05			AC037486.1	2.30335	8.99639e-05			FGF17			KLHL14		C8orf4
		TMEM88	1.63511	9.49993e-05			LDHAP4	2.303	2.19753e-32						LAMA5		C9orf153
		HSD11B2	1.83359	9.1259e-05			AC008060.1	2.29996	0.000740586						LIF		CA2
		SLC4A10	-1.72792	8.76612e-05			FUT11	2.28022	3.61387e-78						LINC00470		CA3
		GPRC5A	2.02419	8.26901e-05			GALNT13	2.26903	0.00183777						LINC00638		CA3-AS1
		DDO	-1.11783	8.09631e-05			FOSL2	2.25503	6.73809e-42						LINC01114		CA4
		AC105118.1	1.37263	8.07556e-05			KCNC3	2.24544	0.00032753						LINC01182		CACNA1C
		UBE2QL1	1.12147	6.14939e-05			LINC01630	2.24484	0.000662745						LINC01285		CACNB2
		CATSPERD	-2.39206	5.50373e-05			AC107021.2	2.22569	2.85494e-09						LINC01342		CACNG1
		DKKL1	1.17996	5.50373e-05			ATG9B	2.21419	0.000245529						LINC01563		CADM2
		PIK3CD	1.33786	5.00101e-05			SHANK2	2.20989	2.7601e-22						LINC01619		CADPS
		TNFRSF11B	1.3145	4.86892e-05			TGM2	2.20917	0.00390484						LINC02328		CALCB
		LINC01285	-1.26955	4.85126e-05			AL133245.1	2.20456	0.0032273						LINC02356		CALCR
		BET1	1.2573	4.52919e-05			ANGPTL6	2.2018	0.00218253						LIPA		CAND2
		AC078883.1	2.09091	4.50541e-05			FGF14	2.19713	0.00849125						LMOD1		CAPG
		KCNJ6	-1.2149	4.37285e-05			DLX3	2.19651	3.62382e-06						LOX		CARM1P1
		FSIP1	-1.05441	4.20892e-05			AC005865.2	2.18038	0.00269582						LOXL3		CARMIL2
		MATN1	1.55136	4.07255e-05			AC097467.3	2.17476	0.000662577						LRP1		CASP1
		HMGA2	-1.06273	3.95427e-05			RGS7	2.17284	4.0499e-10						LRRC75A		CASR
		ABCC1	1.13044	3.76474e-05			HILS1	2.17101	0.000205316						LZTS1		CCDC178
		GPR156	-1.14591	3.73857e-05			AL158198.1	2.16861	0.00966305						MAATS1		CCDC3
		NAALAD2	1.14952	3.68088e-05			LINC02268	2.15255	0.00510719						MAF		CCDC85C
		CCDC110	2.28282	3.66504e-05			CADPS	2.14922	2.2478e-11						MAGEL2		CCL2
		P3H2	1.06248	3.6528e-05			SEC14L5	2.14517	0.000489971						MAP2K6		CCNG2
		AC007938.1	1.5598	3.59426e-05			AC107021.1	2.13895	8.792e-06						MAPK13		CD180
		TUBA4A	1.98397	3.55947e-05			CARM1P1	2.13757	0.00124272						MAPK7		CD274
		UBE2S	-1.27692	3.40479e-05			PFKFB3	2.13753	4.93061e-60						MARCH1		CD34
		AC068768.1	1.08159	3.38818e-05			MUSK	2.13101	0.000304702						MATN1		CD38
		OASL	-4.03965	3.30358e-05			SDAD1P1	2.12274	3.55783e-34						MATN4		CD96
		PLIN5	-1.62222	3.13636e-05			AC135050.2	2.11729	9.24051e-07						MEF2C-AS2		CD99P1
		ST7-AS1	-1.21566	2.91541e-05			OBSL1	2.1168	1.11053e-110						MFSD12		CDC42EP1
		GPT	1.36302	2.88332e-05			AL136115.2	2.10125	0.00116901						MGARP		CDC42EP4
		BCL2L2	1.79313	2.81918e-05			IGFBP2	2.09432	4.12141e-89						MICALL2		CDH19
		TTPA	-1.37754	2.44063e-05			IGFBP5	2.09223	5.87851e-51						MIR325HG		CDH23
		RPL17P50	1.7201	2.22605e-05			NRN1	2.08104	6.97479e-55						MIR34AHG		CDH3
		AC083843.3	3.54955	1.92791e-05			MEFV	2.07785	0.00847191						MMP2		CDKN1A
		NEB	1.33151	1.837e-05			AP002852.2	2.07724	0.000316362						MPI		CDO1
		FOXD4	1.92312	1.672e-05			CD180	2.07525	6.27443e-06						MPP2		CEL
		LRP1	1.12627	1.6544e-05			BHLHE40	2.06356	4.66182e-25						MRPL41		CELSR1
		HSPA12B	-1.58805	1.58392e-05			FOXH1	2.06336	0.000838286						MST1		CHRNA9
		GRB14	-1.27711	1.47055e-05			DSCAML1	2.05802	1.23957e-06						MT-CO1		CHST6
		MGARP	1.56744	1.43914e-05			GAL3ST2	2.05091	0.00753618						MT-CO2		CHST7
		FAM184A	-1.34693	1.35756e-05			DGCR5	2.03523	1.56803e-08						MT-CO3		CKB
		RGS9	-1.55979	1.27647e-05			LDLRAD4	2.02396	2.4905e-48						MT-CYB		CLDN12
		BHLHE40-AS1	1.1337	1.2483e-05			VGLL3	2.0211	0.0055177						MT-ND1		CLEC19A
		SGPP2	-1.31452	1.21181e-05			CNTNAP5	2.02061	0.000316208						MT-ND2		CLMP
		FLNB	2.01462	1.19887e-05			KCNQ5	2.01794	0.00474151						MT-RNR2		CLN5
		BTBD17	-1.56426	1.08783e-05			LINC01122	2.01745	6.99294e-05						MT-TC		CMAHP
		HSPA7	1.38595	1.07545e-05			ANO7	2.01496	5.20787e-10						MT1G		CMPK2
		INTS6-AS1	1.31296	9.66746e-06			NPR3	2.0138	0.00386341						MT3		CNRIP1
		VGF	-1.00032	7.21561e-06			COL15A1	2.00998	0.00192334						MTCO1P40		CNTF
		MAGEL2	2.56067	6.85748e-06			C3orf58	2.00996	1.13992e-34						MTRNR2L12		CNTN2
		DBP	-1.15725	6.56659e-06			AP000255.1	2.00527	0.00336419						MYH15		CNTNAP5
		RAB27B	-1.64791	6.50356e-06			ANKRD20A1	2.00141	0.000330193						MYLIP		COL1A2
		PCDH18	-1.20374	6.50356e-06			AC092920.1	1.98348	0.00449317						MYO15B		COL2A1
		AC008728.1	-1.51324	6.37639e-06			LINC01134	1.97716	0.00563337						MYO7A		COL5A1
		CARNS1	1.54172	5.70467e-06			EFNA3	1.97589	4.35466e-16						NAALAD2		COL8A1
		AC099548.2	3.6846	5.61174e-06			ALDOA	1.97207	4.32159e-91						NAGS		CP
		AC107021.1	2.15071	4.91892e-06			ABCB5	1.96833	0.0021307						NAMPT		CPM
		AC008667.1	1.1038	4.26474e-06			FBN3	1.96083	0.00291691						NAMPTP1		CRISPLD1
		ARID5A	1.04819	4.13828e-06			SLITRK6	1.95558	0.000505639						NANOS1		CROT
		COL15A1	1.92386	3.96984e-06			ENO1	1.95423	2.63885e-58						NEB		CSMD1
		MAATS1	-1.49695	3.67858e-06			PTPRD	1.95377	7.2018e-41						NFATC4		CTSS
		GIMAP2	-2.02658	3.26708e-06			HIF3A	1.95071	5.88197e-05						NHLH1		CXCL12
		DUSP5	1.20544	3.19238e-06			ANKRD20A3	1.94976	0.0073638						NKD1		CXCL3
		AL139424.3	-1.00539	3.136e-06			AL121852.1	1.94898	0.000888452						NKILA		CYP26B1
		RND1	-1.05846	2.89912e-06			LINC02241	1.94681	0.00163226						NMRAL2P		CYP27A1
		MEF2C-AS2	-1.42314	2.60679e-06			ANKRD20A2	1.94492	0.00519621						NPW		CYP27C1
		HEPHL1	-2.21564	2.59755e-06			RASSF7	1.94449	0.00110933						NR1D2		CYP4F11
		PPL	1.14975	2.55055e-06			PTPRN	1.9373	1.06373e-13						NRP1		CYTOR
		ARRDC3-AS1	-1.61496	2.46619e-06			ANGPTL4	1.93592	2.43841e-52						OASL		DAPK1
		MYO15B	1.02563	2.30058e-06			FAM155A	1.9327	0.00961587						OLFML3		DDX60
		PPARGC1B	1.91341	2.10675e-06			AL034417.4	1.92787	0.000834017						OSMR		DGCR5
		GDPD2	1.26992	2.08706e-06			MIR4527HG	1.91851	0.00325697						P4HA2		DHRS12
		TPM2	1.00549	1.93742e-06			TPI1	1.9116	2.3354e-87						PAM		DHRS3
		SMAD6	1.06674	1.89311e-06			AC005696.4	1.90447	0.00580572						PAMR1		DHX58
		AC006058.1	1.22753	1.86658e-06			PPP1R3C	1.899	9.90156e-32						PAN3-AS1		DIAPH2
		AANAT	2.77341	1.85359e-06			AL020995.1	1.89772	3.76066e-14						PAPPA		DLX3
		PAMR1	-1.0008	1.84755e-06			KLHL2P1	1.8829	0.000629329						PARVB		DNAAF4
		HIST1H3E	1.10678	1.7624e-06			PNMA5	1.87972	0.00891954						PAWR		DNAH14
		RUNDC3A	1.24229	1.73431e-06			DPP4	1.87542	0.001498						PBXIP1		DNASE1
		PIM1	-1.24839	1.7179e-06			AL513534.1	1.8668	3.24652e-15						PCAT6		DPP6
		AL365205.1	1.5922	1.62614e-06			ARHGEF37	1.8655	7.46464e-40						PCDH1		DRD1
		CAMKMT	-1.09109	1.50668e-06			TPI1P1	1.85452	5.06194e-49						PCDH18		DSCAM
		EPS8L2	1.65242	1.37497e-06			OLFML2A	1.8511	4.84496e-12						PCOLCE2		DSCAML1
		IQGAP2	-1.54515	1.34739e-06			KLF10	1.84891	1.04936e-31						PDZD2		DUSP9
		LINC01141	3.93447	1.24524e-06			GPI	1.84521	6.84403e-34						PER3		EFCAB3
		MT-ND3	-2.32414	8.27831e-07			RIMKLA	1.84444	6.08521e-18						PGM1		EFR3B
		SLC16A14	-1.22587	7.13323e-07			PDE1A	1.84282	4.16326e-07						PHF24		ELMO1
		LZTS1	1.05485	6.89787e-07			TESC-AS1	1.84097	0.00342415						PIFO		ENOX1
		NAMPTP1	1.39322	6.89787e-07			DHRS3	1.83857	1.95583e-06						PIK3CD		ENTPD2
		LINC01114	1.40359	5.63286e-07			CNTN2	1.83564	1.82921e-07						PLEKHG4B		EPHA2
		HIST1H2BE	1.36085	5.19246e-07			PREX2	1.83497	8.33343e-07						PMEPA1		EPHA5
		GRIN2C	-1.41915	5.11533e-07			PLOD1	1.83382	6.03922e-29						POU3F1		EPHX1
		OSMR	1.29179	4.63819e-07			ENO2	1.82723	3.1184e-85						PPL		ERG
		MT-CO3	-2.15662	4.60104e-07			TFR2	1.82677	1.37186e-19						PPM1J		ERICH2
		CTXND1	1.0214	4.22626e-07			HERC2P3	1.82137	0.00146296						PPP1R13L		ERMARD
		JAM2	1.04086	3.9306e-07			TMEM150C	1.82112	1.07659e-28						PPP2R5B		ERMN
		CDH5	3.15614	3.56291e-07			KDM3A	1.81987	1.08763e-40						PRKAG2-AS1		ERVH48-1
		GADD45B	1.25085	3.27178e-07			SORCS1	1.81558	2.77311e-05						PRRT4		ESRRB
		DUSP15	-1.0196	2.93486e-07			SLC9A2	1.80763	0.00839893						PTPN18		ETV7
		AC018647.1	1.11621	2.77237e-07			AC133552.1	1.79757	0.000512774						PTPRF		EYA2
		ARL4A	-1.00081	2.76792e-07			VWA5B2	1.79078	9.54055e-14						PTPRG-AS1		FABP7
		UBBP4	-2.31538	2.74298e-07			ABTB2	1.78863	5.36359e-30						PTPRU		FAM117B
		PCAT6	2.04595	2.27786e-07			SLC6A8	1.78711	2.95851e-68						QPCTL		FAM135B
		TCP11L2	1.25266	2.17175e-07			AC092720.1	1.78532	4.17503e-05						RAB27B		FAM155A
		AC135050.2	2.14645	2.05565e-07			TXNIP	1.78206	5.96676e-31						RAB3A		FAM160A1
		CREG1	1.20862	1.96534e-07			PRSS23	1.77765	1.04505e-31						RCN3		FAM198B
		DUSP4	1.13443	1.75763e-07			MIR9-3HG	1.77644	4.32659e-10						RENBP		FAM19A2
		AC096540.1	1.65898	1.75763e-07			RAB20	1.77128	1.82088e-17						RGS9		FAM69C
		COL4A1	1.11689	1.68085e-07			CYP26B1	1.76508	0.000153623						RIMBP2		FAM78B
		HPCA	1.62386	1.48344e-07			RIMS4	1.76472	5.83794e-06						RNASEL		FAS
		EMID1	1.00272	1.34103e-07			BCL2L2	1.75778	1.40371e-05						RND1		FBLL1
		AFAP1L1	1.99825	1.31703e-07			LOXL2	1.75643	1.69429e-25						RNF165		FBXO32
		MRPL41	-1.17941	1.18498e-07			AC092647.5	1.74395	1.45601e-45						RNF19A		FECH
		SERPINI2	1.21194	1.00263e-07			EPS8L2	1.7385	1.43318e-11						RPS6KA6		FER1L4
		LINC01619	-1.30274	9.84032e-08			HECW1	1.73561	0.00220133						RPS6KL1		FGD5
		CTGF	-1.43913	8.44921e-08			AC009509.1	1.727	6.86371e-11						RSBN1		FGF14
		DACH1	-1.25597	7.20395e-08			TNIP1	1.7246	1.26217e-46						RSRP1		FH
		STUM	1.84853	7.11351e-08			PLOD2	1.72004	1.44879e-11						RUNDC3A		FIBCD1
		APOL6	-1.09413	6.94738e-08			AL157911.1	1.71858	0.00238397						RUNDC3A-AS1		FIBIN
		SEMA5B	1.03826	5.25464e-08			AL357060.2	1.70947	6.32049e-05						SCG3		FLJ21408
		KCNH7	-1.30048	4.67035e-08			RALYL	1.70905	0.00341376						SCN3B		FLVCR2
		GTF2IP20	1.02443	4.07576e-08			WSB1	1.70649	6.99197e-26						SERPINI2		FMNL2
		SCN3B	1.66676	4.00955e-08			AC083843.3	1.70155	0.000426754						SFXN3		FOXB1
		ADAMTS10	1.77818	3.93764e-08			NR2E1	1.69931	6.8065e-14						SGPP2		FOXH1
		CRYBB1	3.19418	3.80514e-08			TRIM2	1.69498	1.67056e-37						SH2D3A		FRAS1
		ABCA1	-1.2456	3.55369e-08			LRRC8E	1.68891	8.99202e-06						SH2D4A		FRG1
		GAPDHP1	1.48429	3.35983e-08			AC012085.1	1.68833	0.00366311						SH2D5		FSIP2
		RNF165	1.08644	3.04918e-08			AATK-AS1	1.68432	0.00163188						SHISA8		G6PD
		HERC6	-2.71268	2.30134e-08			RIT2	1.68313	2.10321e-07						SHROOM3		GABRA3
		KCNJ2	-1.19884	1.80943e-08			TYMP	1.6799	0.00533043						SIK1		GABRB2
		PER3	-1.2662	1.64643e-08			EPAS1	1.6797	1.2212e-12						SLC12A2		GAD1
		RSRP1	1.00321	1.45372e-08			AFAP1L1	1.66155	3.3987e-06						SLC15A3		GAL3ST2
		PAWR	-1.42272	1.2046e-08			AC092691.1	1.65524	1.77162e-15						SLC16A14		GALC
		MIR34AHG	1.03284	1.13318e-08			AC012409.2	1.65444	0.00269526						SLC16A3		GALNT13
		ENO3	1.15328	1.0517e-08			KAZN	1.64917	2.16421e-05						SLC22A1		GALNT14
		DPP4	1.87484	9.84549e-09			AC007376.2	1.64839	0.000246697						SLC25A27		GALNT8
		LINC01125	1.32159	9.05646e-09			EGFL7	1.647	4.19085e-05						SLC25A36		GAS7
		CNR1	1.2176	8.64184e-09			MUM1L1	1.64693	0.000168381						SLC4A10		GAST
		NAP1L3	-1.26711	8.08075e-09			AL357079.1	1.63492	1.78193e-05						SLC4A3		GBP1
		USP18	-1.48598	7.63685e-09			U91319.1	1.62767	0.000308257						SLC5A9		GBP2
		RSBN1	1.04078	7.5756e-09			FBLL1	1.62681	0.00043742						SLC7A11		GBP3
		PTPRF	1.2719	6.93396e-09			AC009264.1	1.62518	0.000260602						SMKR1		GBX1
		BNIP3P1	4.04025	6.75649e-09			AC015910.1	1.6243	0.00487678						SMOC1		GCLM
		DOC2A	1.76948	6.48425e-09			SLC1A1	1.62396	0.00576828						SNAP25-AS1		GCNT2
		MT-ATP6	-2.58399	5.02352e-09			ADGRL2	1.62028	5.60481e-06						SNCAIP		GJB2
		TMEM229B	-1.09666	3.87942e-09			BNIP3L	1.60724	6.99197e-26						SOX21		GJC2
		SNCAIP	-1.24549	3.85035e-09			RORA	1.60628	8.0725e-18						SPI1		GLDC
		ADAM11	-1.10454	3.41318e-09			NOTUM	1.60346	0.00266474						SPNS2		GLUD2
		AL109615.3	1.4563	3.36021e-09			SPACA6P-AS	1.59826	1.79115e-05						SPOCD1		GNG11
		ATP7A	1.2038	2.94269e-09			XKR8	1.59806	0.00476516						SPRY1		GNGT1
		SPRY4	1.28071	2.91592e-09			NWD1	1.59783	4.46207e-08						SPRY2		GPD1L
		DPY19L2P2	1.1658	2.82791e-09			RUNDC3B	1.59388	0.00418454						SPRY4		GPI
		PHF24	2.85851	2.51187e-09			KCNK3	1.59242	5.5669e-05						SPTBN5		GPR139
		PIFO	-1.57772	2.00202e-09			RAB3C	1.59167	0.00981905						SSBP3		GPR37L1
		PPP1R13L	1.31236	1.93724e-09			SEZ6L	1.59153	2.57858e-20						STAG3L5P-PVRIG2P-PILRB		GPR39
		AC145098.2	1.97653	1.91169e-09			PFKL	1.59074	1.95602e-35						STC1		GRID1
		AC107021.2	2.42208	1.57072e-09			EGLN1	1.59	8.39375e-28						STUM		GTSCR1
		ABCA5	-1.03069	1.56496e-09			ERICH2	1.58811	4.63924e-06						SULF2		GUCY1A3
		INHA	1.44428	1.48062e-09			CCDC3	1.58386	5.14823e-06						SUSD2		GULP1
		CABP1	2.65198	1.29501e-09			ARRDC2	1.58015	1.58899e-10						SYNGR3		GYPC
		LIPA	-1.22982	8.3536e-10			FAM160A1	1.56852	4.18964e-05						SYTL2		H3F3C
		DNER	1.13975	7.21201e-10			CD96	1.56129	0.00438794						TAC4		HAPLN3
		GADD45G	-1.73761	7.09217e-10			SCN7A	1.56049	0.00407728						TAF9B		HAS2-AS1
		PTPN18	1.1465	7.01527e-10			CARNS1	1.55855	3.9235e-07						TCP11L2		HCN2
		HOMEZ	1.06951	6.39671e-10			TET1	1.55399	9.3024e-28						TGFA		HECW1
		GGT1	1.18034	4.91263e-10			AP000446.1	1.55223	6.38063e-08						THEM7P		HERC2P3
		SLC12A2	1.36042	4.3862e-10			PDE4C	1.53792	0.00772871						TIE1		HGF
		AP002852.2	3.64011	3.76402e-10			TMEM88	1.53728	1.87452e-05						TJP1		HHIPL1
		HS3ST3B1	1.00482	3.26457e-10			STAC2	1.5331	4.12509e-15						TLE6		HIC1
		HERC2P2	1.17845	3.23942e-10			ADAMTS9-AS2	1.53098	1.15283e-22						TMEM160		HIF3A
		CNGA3	1.33141	3.15952e-10			LINC00685	1.52695	0.000982135						TMEM229B		HIGD1C
		NUMA1	1.11963	3.12185e-10			ARHGAP21	1.52627	4.16127e-23						TMPRSS5		HILS1
		ITFG2-AS1	1.62195	2.72239e-10			PSD2-AS1	1.52544	0.00811703						TNFRSF11B		HIST1H1E
		NFIL3	1.3839	2.4938e-10			PDK3	1.52136	5.30855e-26						TPM2		HNF1A-AS1
		RAB3A	1.64262	2.44762e-10			AC005532.1	1.52079	0.00232631						TSPAN15		HOPX
		GAPDHP65	1.31742	2.21991e-10			DNAH14	1.5186	0.00435841						TTPA		HR
		SCG3	1.18926	2.19768e-10			ROR1	1.51831	0.00392115						TUBA4A		HS6ST3
		RIMBP2	1.52742	2.18073e-10			FAM135B	1.51729	0.00225423						UBBP4		HSD17B3
		AC108062.1	1.22099	2.17092e-10			SMAD7	1.5093	4.70272e-05						UBE2QL1		HSD17B7P2
		MT-ATP8	-2.63334	1.84782e-10			HSD17B7P2	1.50236	7.08237e-09						UBE2S		IFI35
		CRYBG3	1.43443	1.84782e-10			LRP2BP	1.50121	2.72083e-09						UCN2		IFI6
		UGDH-AS1	1.01889	1.40009e-10			MMRN2	1.50072	1.34582e-10						UFL1-AS1		IFITM2
		MST1	1.22677	1.37019e-10			GTSCR1	1.49258	6.04887e-05						UGDH-AS1		IKBKE
		LOXL3	1.0156	1.31498e-10			AC007405.3	1.49088	1.7902e-12						USP18		IL12RB2
		SPRY2	1.16593	1.26537e-10			GAS7	1.49074	1.70637e-15						USP28		IL21R
		GAPDH	1.48298	1.12542e-10			LINC00298	1.4869	0.0019094						VGF		IMMP2L
		MFSD12	1.06584	1.05249e-10			IRX1	1.48157	2.03143e-20						VLDLR		INHBB
		PARVB	1.18524	8.71813e-11			AC013472.2	1.47933	0.00854807						WDR54		IPMK
		RENBP	-1.19848	6.46581e-11			FER1L4	1.47905	1.0117e-12						WDR63		IRX1
		AL513534.1	1.61382	6.09849e-11			AC009407.1	1.47851	9.6839e-09						WDR97		ITGA10
		FAHD2B	-1.32058	5.64277e-11			EYA2	1.47796	6.27747e-24						ZNF160		ITGB4
		PTPRU	1.19703	4.89541e-11			KDM6B	1.47027	1.94209e-16						ZNF667		ITPR3
		SYNGR3	1.10014	4.50416e-11			TMEM249	1.46587	0.00138138								JAKMIP1
		TLE6	1.56899	2.70286e-11			TMEM145	1.46567	1.39898e-13								KAZN
		SMOC1	-2.1141	2.11736e-11			AC007285.1	1.45734	0.000451986								KCNC3
		FAM84A	1.34181	2.07364e-11			BCL3	1.45295	2.41225e-12								KCNF1
		PRSS35	8.8444	1.63168e-11			ANKRD20A4	1.45292	0.00874686								KCNJ16
		FKBP9P1	1.3758	1.54293e-11			GALNT18	1.44813	3.34496e-09								KCNJ5
		DDIT4	1.95817	1.2052e-11			ANKRD24	1.43539	2.65082e-08								KCNK3
		ETS1	1.26633	1.19227e-11			ACRBP	1.43318	1.87236e-05								KCNN1
		FBXL8	1.9185	8.42729e-12			ZNF469	1.43174	0.0006736								KCNN3
		SH2D4A	1.63466	6.89003e-12			RLF	1.43037	5.75347e-28								KCNN4
		GALNT18	1.14231	6.31227e-12			TREH	1.42827	6.19396e-05								KCNQ3
		RNF19A	1.2629	4.83937e-12			INHBB	1.42752	0.000444819								KCNQ5
		LRRC8B	-1.94807	4.81229e-12			AL365259.1	1.42412	0.00921959								KIAA0040
		AL020995.1	1.99354	3.67283e-12			CADM2	1.42062	3.41996e-07								KIAA1161
		IKBIP	1.04895	3.42253e-12			ANKRD6	1.41928	0.000652314								KIAA1683
		PDE1A	-1.64391	3.30417e-12			INSIG2	1.41895	2.43126e-16								KIF26A
		SOX21	-1.00662	2.57048e-12			NEXMIF	1.41623	7.14004e-07								KLF15
		VLDLR	1.14919	1.99848e-12			ZBTB1	1.41513	1.22249e-07								KLHL2P1
		ANO7	1.99956	1.90843e-12			AC114689.3	1.41376	0.00722565								LAP3
		EHD2	1.0196	1.011e-12			SLC7A5	1.40461	4.66944e-19								LDLRAD4
		CEBPD	1.99588	1.011e-12			BHLHE41	1.40443	2.15072e-10								LGALS3
		MAPK7	1.08916	9.67369e-13			SLC29A4	1.40015	1.18336e-19								LGI3
		SLC7A5	1.16421	8.20897e-13			KCNH7	1.39934	1.73452e-06								LGR5
		USP2	-1.20327	7.59929e-13			ZNF804A	1.3978	0.00604468								LINC00298
		MGAT3	1.9419	7.59929e-13			NUP210L	1.39518	0.00014026								LINC00346
		DNAH6	-1.29323	7.55209e-13			AC083798.2	1.39132	6.16477e-05								LINC00488
		SNCB	2.85865	7.33898e-13			SSBP3	1.3892	1.24648e-54								LINC00601
		SPNS2	1.96372	6.19749e-13			TMEM163	1.3874	0.000256957								LINC00685
		AC018450.1	1.73784	4.17352e-13			GYS1	1.38639	3.2741e-38								LINC00871
		ATOH8	1.06965	3.25858e-13			AC110023.1	1.38358	6.1193e-07								LINC00922
		ADCY8	3.07791	2.69783e-13			AC004656.1	1.38336	3.64067e-18								LINC01036
		AL139220.2	1.19841	2.53952e-13			ARRDC4	1.38271	6.68892e-21								LINC01105
		RNF122	1.27068	1.57027e-13			PRSS3	1.38132	0.00154645								LINC01122
		AGT	1.46059	1.41081e-13			NXPH4	1.37718	2.5878e-06								LINC01134
		USP28	1.00119	1.18239e-13			P4HA2-AS1	1.37549	6.27826e-06								LINC01162
		RARA	1.03058	9.41288e-14			VWA1	1.37369	0.00190036								LINC01194
		LIF	1.61982	7.91354e-14			HIGD1C	1.36621	0.00807516								LINC01224
		F12	1.81777	5.52685e-14			EGLN3	1.36515	1.75152e-31								LINC01270
		CRABP2	1.90699	5.13992e-14			MACROD2	1.362	0.00016779								LINC01280
		MT3	1.55777	3.77368e-14			SMAD6	1.3605	1.46828e-10								LINC01362
		IFIH1	-1.38665	3.44115e-14			MGAT3	1.35871	8.69013e-09								LINC01378
		LDHAP3	2.32714	3.26502e-14			CLDN12	1.35807	7.87064e-06								LINC01549
		LAMA5	1.27316	2.54533e-14			AC008667.1	1.35726	4.95722e-09								LINC01551
		GPX3	1.58453	2.05652e-14			AC104521.1	1.35668	0.00688575								LINC01625
		CCDC184	1.35222	2.02044e-14			TBC1D3L	1.35249	0.000567713								LINC01630
		NUDT18	1.64267	1.86954e-14			AC084346.1	1.35054	0.00662889								LINC01720
		SLC25A36	1.07612	1.81e-14			AC016708.1	1.35014	3.37746e-07								LINC01837
		ZFYVE28	1.5718	1.64887e-14			LGR5	1.34979	3.90932e-05								LINC01850
		FKBP9	1.36466	1.63804e-14			CDH5	1.34877	0.003631								LINC01852
		ARRDC3	1.76044	1.45641e-14			SPAG4	1.34837	7.7092e-07								LINC01965
		FRY	-1.35607	1.17287e-14			AC090568.2	1.3482	7.08237e-09								LINC02018
		FAM107A	-1.98922	7.54813e-15			RNF122	1.34474	1.81618e-16								LINC02046
		TMEM145	1.45462	6.62148e-15			FAM78B	1.34249	0.00716763								LINC02241
		CFAP44	1.25255	5.97456e-15			C2orf72	1.34248	4.48523e-24								LINC02268
		EGR1	1.756	5.69075e-15			TMEM198	1.3412	2.08261e-25								LINC02309
		SORBS2	-1.15624	4.55592e-15			ERO1A	1.33588	1.85402e-14								LINC02505
		SUSD2	2.14551	4.24768e-15			AL137145.2	1.33485	0.000103548								LINC02559
		WDR54	1.11518	4.24391e-15			GALNT8	1.33304	0.000465624								LOXHD1
		BCL3	1.46516	1.72168e-15			AC005776.2	1.33135	0.000310198								LRP2BP
		PPP2R5B	1.24611	1.63807e-15			COL5A1	1.32366	0.00079876								LRRC8E
		FAM210A	1.23249	1.13951e-15			KCNN1	1.32227	0.00267602								LRRN4CL
		PLOD2	2.03165	7.32427e-16			PELI1	1.32113	7.32025e-27								LTBP2
		PDK3	1.18935	6.3141e-16			PXDNL	1.31364	9.9051e-05								MACROD2
		JAG1	1.06233	4.03782e-16			CIITA	1.30783	6.22774e-05								MAML2
		CADPS2	-1.28122	2.77847e-16			AC096540.1	1.30635	1.49335e-05								MAOB
		KDM5B	1.03777	2.63032e-16			TOB2	1.30593	6.556e-17								MAP1LC3B2
		QPCTL	1.12505	2.33529e-16			FLJ21408	1.3024	0.00181327								MAP7D2
		PARP12	-1.4753	1.51633e-16			AC091078.1	1.30123	1.02819e-11								MARC1
		COL27A1	1.10232	1.33317e-16			P3H2	1.2999	2.68653e-09								MCAM
		IQCG	1.17446	7.26872e-17			SIRT4	1.29353	0.000215642								MDK
		KIAA2013	1.05392	5.1247e-17			CCDC184	1.29257	1.85364e-12								ME1
		CHSY1	1.26827	5.1247e-17			HAPLN3	1.29167	5.07311e-06								MEFV
		SPRY1	1.33613	4.98777e-17			AC131011.1	1.28691	0.00824701								MEG8
		C12orf65	1.5524	4.07949e-17			ITGA10	1.28636	4.92119e-08								METTL7B
		FANK1	1.63441	3.64118e-17			CEBPD	1.28384	2.3468e-05								MEX3B
		IL1RAP	1.60514	3.0987e-17			CACNA1C	1.28204	0.00210829								MGST2
		EFNA3	2.1017	2.83461e-17			CCDC110	1.2818	0.00223674								MIR210HG
		CAPN5	1.56583	2.46481e-17			PITPNC1	1.27469	5.89683e-31								MIR222HG
		MAP2K6	-1.4239	1.98672e-17			NKX3-1	1.27352	3.85028e-12								MIR4527HG
		MICALL2	1.19863	1.95835e-17			SLCO4A1	1.27263	1.05219e-05								MIR548XHG
		GADD45A	1.10759	1.78155e-17			AL645608.7	1.27225	5.99449e-06								MIR646HG
		KDM4B	1.03164	1.71924e-17			AC145422.1	1.27028	6.97864e-05								MIR9-3HG
		P4HA2	1.38238	1.54365e-17			FBXL8	1.26417	1.31291e-06								MLLT3
		AMPD3	2.07656	1.51592e-17			TJP3	1.26352	0.000166921								MMRN2
		CA14	-1.31563	1.27359e-17			CCNG2	1.26335	1.3214e-25								MR1
		CXCL16	1.3583	1.20898e-17			INHA	1.26154	6.90121e-10								MROH9
		PTPRD	1.28658	1.17396e-17			KCNJ5	1.26133	0.00382104								MSI1
		PPM1K	-1.50981	6.96161e-18			AC007405.1	1.25809	3.96223e-05								MTHFD1
		MYO7A	2.33748	6.4312e-18			ZMAT4	1.2549	1.00279e-08								MUM1L1
		ZNF667	1.10377	1.53882e-18			MAML2	1.25261	1.47949e-15								MUSK
		ZNF160	1.31798	1.12661e-18			PGAM1	1.25244	1.81442e-20								MX1
		KDM6B	1.58892	6.00666e-19			TPD52	1.24644	1.71077e-05								MYD88
		C8orf46	-1.47108	4.99388e-19			IMMP2L	1.24539	5.41348e-10								MYO3A
		CALCOCO1	1.00351	2.63803e-19			PPFIBP1	1.24476	2.42361e-14								MYOG
		ARL10	1.51318	2.25517e-19			ARL4C	1.24226	7.96613e-20								NAAA
		ALPL	1.91866	7.69705e-20			DSCAM	1.24121	0.000326462								NACA2
		HPCAL1	-1.11074	7.33088e-20			AP001266.2	1.24058	7.60625e-09								NADK2
		APOE	-2.08818	4.02564e-20			ANKZF1	1.23924	2.57858e-20								NALCN-AS1
		TAF9B	1.38349	2.85321e-20			PROM1	1.23888	3.78537e-06								NDNF
		KDM3A	1.29019	2.42573e-20			AC135050.3	1.23824	0.00254412								NDRG2
		CACNA1H	2.19458	2.38721e-20			CA3	1.23479	1.18736e-06								NDST4
		ASPH	1.35937	1.39741e-20			ENOX1	1.23268	2.04403e-16								NECAB2
		PBXIP1	1.0348	1.09391e-20			HIC1	1.23228	0.00238743								NES
		SLC29A4	1.42105	6.75811e-21			P2RY11	1.23156	0.000569053								NEXMIF
		PAM	1.34828	4.61093e-21			SEMA5B	1.23128	3.01554e-11								NKAIN4
		BHLHE41	2.02569	4.41075e-21			TBX1	1.22765	0.000708122								NKX3-1
		MYLIP	-1.63187	3.27527e-21			DOC2A	1.22315	3.65669e-09								NLRC5
		CTSF	1.20599	1.36104e-21			AC145098.2	1.2227	2.47953e-05								NMI
		DUSP6	1.38792	1.18261e-21			Z84485.1	1.22041	6.31053e-08								NNT
		NRP1	1.75208	8.88946e-22			AFAP1	1.21754	1.97791e-07								NOTUM
		SCN4B	2.12906	2.04735e-22			PID1	1.21276	3.84331e-05								NPR3
		SLC6A8	1.03583	1.28818e-22			ZNF470	1.21275	1.40114e-15								NPTX1
		ALKBH5	1.1504	9.45568e-23			AC097534.1	1.21249	0.00222976								NR2E1
		NAMPT	1.53529	3.75651e-23			TNFRSF25	1.2081	1.23266e-08								NR2F2-AS1
		IGFBP2	1.07416	2.53284e-23			NARF	1.20745	5.89683e-31								NR6A1
		FHDC1	1.36696	2.15651e-23			AC022384.1	1.2054	0.00476335								NRG4
		NR1D2	-1.31716	2.13008e-23			PKM	1.20291	4.97145e-41								NRXN3
		PROM1	2.72902	1.82103e-23			RCOR2	1.20205	1.03487e-13								NUAK2
		RLF	1.30585	1.81153e-23			COL2A1	1.20056	2.11732e-11								NUP210L
		WSB1	1.6348	9.83266e-24			RASGRP2	1.19838	0.00131983								NWD1
		PMEPA1	1.53683	9.58672e-24			DPP6	1.19781	1.14031e-24								NXPH4
		RNF24	1.4735	5.34426e-24			SNTB1	1.1974	4.42122e-12								ODF3B
		NKD1	1.71535	5.3016e-24			AL731577.2	1.19503	0.00092507								OGDH
		MPI	1.23036	3.21002e-24			SHISA9	1.19258	1.16514e-05								OLFM1
		BCL2L11	1.39109	1.17299e-24			ODF3B	1.19026	0.00515786								OLFML2A
		DPYSL4	1.44379	2.22684e-25			HCN2	1.18737	1.22189e-13								OLFML2B
		JUN	1.6308	2.21301e-25			AC007364.1	1.18459	0.000520993								OXCT1
		CHPF	1.4559	1.91537e-25			SSPO	1.18186	3.23813e-10								OXCT1-AS1
		SLC4A3	1.55166	7.31859e-26			AC004852.2	1.17993	0.000388463								P2RY11
		CD9	1.38091	5.05562e-26			AC009053.3	1.17666	3.81789e-05								PADI2
		EPAS1	2.46786	1.19874e-26			NRG4	1.17657	0.00199659								PAK6
		ARRDC2	2.88412	7.17226e-27			AL591368.1	1.17632	0.0032273								PANCR
		NARF	1.12965	3.51413e-27			AC132872.1	1.17312	5.42991e-06								PAPLN
		TMPRSS5	1.32172	1.30563e-27			CHPF	1.17155	1.50661e-16								PARP9
		C16orf74	2.53616	1.2865e-27			RHBDL3	1.16864	4.42392e-36								PATL2
		CRYBB2P1	1.30716	7.97393e-28			CSMD1	1.16833	5.63627e-05								PBLD
		NRN1	1.49867	2.68428e-28			SMTN	1.16719	1.71531e-11								PC
		KDM4C	1.33043	2.74332e-29			GRID1	1.16681	1.66552e-08								PCAT14
		YWHAH	1.50786	2.98272e-30			ESRRB	1.1651	0.000767346								PDE3A
		ERO1A	1.92356	1.41339e-30			NFIL3	1.1634	1.47442e-07								PDE4C
		CABIN1	1.81938	1.32686e-30			LINC02018	1.16065	0.00999963								PDLIM3
		SFXN3	1.31151	8.17233e-31			EFR3B	1.15824	3.67019e-22								PDPN
		AC004656.1	1.84191	6.25721e-31			CYP27C1	1.15751	8.87317e-08								PELI1
		DDX41	1.15684	1.05848e-31			SAP30	1.15501	2.9701e-13								PGD
		AC097534.2	2.08433	8.73419e-32			SLC2A1-AS1	1.14957	5.56447e-09								PGR-AS1
		SULF2	1.22871	5.66099e-32			GAPDHP65	1.14847	1.13076e-08								PHYH
		ADAMTS9-AS2	1.82165	3.96791e-32			HERC2P2	1.14618	2.85771e-11								PHYHIP
		BHLHE40	2.36209	3.12696e-32			C9orf153	1.14599	0.00589301								PID1
		WNT7B	3.15054	2.72419e-32			ZCCHC17	1.14382	1.73106e-27								PIK3AP1
		PPP1R3G	3.27127	2.46674e-32			AGAP1	1.14376	1.0088e-17								PIK3R5
		HDHD5	1.09925	2.10477e-32			NUMA1	1.14258	1.10435e-10								PITPNC1
		SYTL2	2.28583	1.87072e-32			LGALS3	1.14242	8.46481e-10								PLA2G3
		ANKZF1	1.57786	1.06715e-32			FGF17	1.13956	0.000106917								PLCB4
		MCHR1	2.66036	1.26052e-33			CACNB2	1.13908	1.64746e-06								PLD5
		KLF10	1.90383	3.06038e-34			ADGRB3	1.13647	1.38691e-12								PLEKHF1
		DOK3	2.74543	2.2935e-34			GJC2	1.13323	3.07903e-05								PLSCR1
		DARS-AS1	2.04096	1.52542e-34			GAD1	1.1313	5.29616e-14								PLXNB3
		C4orf3	1.74363	1.2813e-34			STAP2	1.13116	1.83308e-07								PLXNC1
		CAV1	2.09794	6.98441e-36			PPP2R2B	1.13066	8.22323e-11								PNMA5
		ADORA2B	2.30604	4.80473e-36			CEL	1.12974	0.000369817								POU3F4
		SSBP3	1.14294	2.93727e-36			IL12RB2	1.12851	0.00280343								PPFIBP1
		PFKL	1.61519	1.41868e-36			SHANK1	1.12812	0.00719397								PPM1N
		PGAM1	1.68936	1.41189e-36			WDR60	1.12577	2.29882e-14								PPP2R2B
		DPY19L2	1.89852	5.58694e-37			CRIP3	1.12308	0.00846797								PRDX1P1
		LDHAP4	2.36455	3.60571e-37			PPP1R3G	1.12289	3.16446e-05								PRELID2
		GRB10	1.58711	1.49713e-38			AC009107.2	1.11845	0.00147965								PREX2
		RAPGEF4-AS1	3.464	3.1679e-39			AC009404.1	1.11444	0.000349778								PRKCH
		OSGIN1	-1.39221	1.70689e-39			HAS2	1.10823	2.16641e-28								PRR18
		PPP1R3C	2.17902	1.67028e-39			ANKRD12	1.10571	2.05114e-05								PRR5L
		PTPRN	5.84673	8.37053e-40			GDPD3	1.10514	6.27443e-06								PRSS23
		HAS2	1.28963	1.98792e-40			ASCL1	1.10443	1.93164e-08								PRSS3
		PPP1R3B	2.0955	1.57505e-40			CNRIP1	1.10242	0.000302351								PSD2-AS1
		HSF4	2.44191	8.60683e-41			ZSWIM6	1.10221	1.72379e-26								PSD4
		TXNIP	2.0572	6.47642e-41			LINC01125	1.10025	7.12067e-07								PTH1R
		JMJD6	1.46803	1.25364e-41			PKDCC	1.10008	0.000229996								PWRN1
		ARHGEF37	2.61022	7.36906e-42			PPP1R3B	1.0994	2.91679e-13								PXDNL
		PKM	1.22734	7.42701e-43			MLLT3	1.09936	6.33118e-28								QPRT
		NFATC4	2.74151	5.44551e-43			SRP54-AS1	1.0974	8.77708e-06								RAB3C
		AP000769.1	2.261	3.00039e-43			CPM	1.09544	0.00652807								RAB7B
		GYS1	1.47569	2.9489e-43			TICRR	1.09404	0.000181486								RALYL
		ARRDC4	2.10414	2.9489e-43			XYLT1	1.09388	4.84587e-07								RAMP1
		SDAD1P1	3.14033	2.69292e-43			RARA	1.09245	4.12509e-15								RAPGEF4
		AC092647.5	1.72024	2.92534e-44			CCDC85C	1.09214	0.000537719								RASD1
		ESPN	5.50703	4.60126e-46			SMYD3	1.0911	9.73554e-10								RASSF2
		HRH3	4.14282	1.3835e-46			GPX3	1.08928	4.12745e-07								RBM47
		DNAH11	2.38814	9.77539e-47			FSIP2	1.08793	0.00838284								RCOR2
		ZNF470	2.07893	8.8102e-47			ZSCAN22	1.08638	2.44967e-06								RGMA
		NQO1	-1.71229	3.16311e-47			SYTL3	1.08588	0.0056631								RGN
		AL591845.1	2.55512	1.0731e-47			RYR3	1.08555	2.50409e-10								RGS4
		FOS	2.34069	5.28429e-48			PPM1N	1.08516	8.23023e-07								RGS7
		ARID3A	3.13587	5.08444e-48			FMNL2	1.08371	7.94855e-17								RHBDL3
		TFR2	2.66556	4.3867e-49			FOS	1.08138	9.49185e-10								RIMS4
		PLOD1	2.39323	1.54511e-49			AC114781.2	1.08019	0.00899463								RIT2
		IGFBP3	3.03719	1.37717e-50			THOC7	1.07925	0.00731468								RNF220
		TPI1P1	1.88117	7.09936e-52			AL445248.1	1.077	0.00323961								ROR1
		ABCG1	-2.60966	5.40019e-52			DAPK1	1.07663	1.15908e-19								RORA
		PGM1	2.1235	3.59772e-53			TBXAS1	1.07349	2.33378e-08								RORB-AS1
		CSGALNACT1	1.83003	1.15082e-54			AC093152.1	1.06908	0.00492622								RPE65
		INSIG2	2.63393	7.78133e-55			KDM4C	1.06723	6.93244e-19								RPL5
		FUT11	1.97906	8.4647e-56			GAPDH	1.06496	8.23305e-06								RSAD2
		FOSL2	2.61679	2.20016e-56			GAPDHP1	1.06299	0.00011619								RTL9
		EGLN1	2.28025	5.56819e-57			HAS2-AS1	1.06156	6.61199e-06								RUNDC3B
		ENO1	1.98557	2.77066e-60			AL589740.1	1.06116	0.000102949								RYR3
		APLN	3.46956	1.15767e-61			AC025682.1	1.05859	2.39054e-08								S100A13
		STC2	7.62878	1.02539e-61			FOXB1	1.05749	1.17941e-07								S100B
		GBE1	2.10716	2.68595e-62			NR6A1	1.05568	2.10321e-07								SAP30
		EGLN3	1.91527	6.59606e-63			HDHD5	1.05558	4.19188e-28								SAT1
		RAB20	3.81996	5.17977e-63			COL27A1	1.05434	1.59306e-15								SATB2-AS1
		BNIP3L	2.5109	4.6251e-63			PLCB4	1.05418	5.84782e-06								SCN7A
		NOL3	1.92856	2.69408e-63			YWHAH	1.05374	4.29475e-14								SELENBP1
		SH3D21	3.14462	6.95231e-64			AC022966.1	1.05165	0.0056015								SEPTIN14
		MPP2	2.26322	1.72318e-66			AL160314.2	1.05082	0.000886927								SERPINB8
		LOXL2	3.42853	1.31747e-67			NOL3	1.04997	4.3797e-20								SERPINB9P1
		ALDOA	1.72172	2.50489e-69			BRSK2	1.04607	7.3337e-07								SEZ6L
		PFKP	2.51826	9.24368e-70			SH3BP2	1.04306	2.85892e-13								SFTPC
		RIMKLA	3.65863	6.13988e-70			BEST3	1.04283	3.72988e-09								SH3BP2
		LDHA	2.30545	5.64243e-73			FAM117B	1.0422	1.63874e-16								SH3GL3
		NDRG1	1.97661	3.20396e-74			FAM19A2	1.03797	0.00552569								SHANK1
		P4HA1	2.4522	7.78323e-76			AC119674.2	1.03546	9.08354e-09								SHANK2
		STC1	3.54237	5.05327e-78			AL162497.1	1.03289	3.01286e-07								SHISA9
		TMEM45A	5.1821	3.28896e-80			RNF24	1.02865	1.19939e-11								SIRT4
		MAF	2.48657	1.07912e-81			ZNF559-ZNF177	1.02769	0.000246697								SKOR1
		ZSWIM5	2.85583	1.29997e-83			ZBTB34	1.02588	1.69697e-06								SLC18B1
		SLC2A1	3.08451	1.41734e-86			NUDT18	1.02405	2.3812e-09								SLC1A1
		CA9	9.22729	3.32368e-89			IPMK	1.02313	8.39699e-07								SLC25A21
		TPI1	1.96079	4.5371e-92			AC007000.3	1.0227	0.000360743								SLC25A35
		TNIP1	2.47518	3.47788e-95			KIAA2013	1.02122	7.6226e-16								SLC25A3P1
		ENO2	1.93401	9.52391e-96			CD99P1	1.02116	3.11337e-07								SLC26A9
		C4orf47	4.05906	1.68901e-97			ST3GAL6-AS1	1.0198	0.00518593								SLC2A1-AS1
		ZNF395	2.65139	9.72991e-105			DIAPH2	1.01945	2.83394e-17								SLC2A12
		ADM	4.57786	3.62682e-105			ELMO1	1.01943	1.65749e-08								SLC30A3
		SLC2A3	3.11845	1.15212e-106			ZFYVE28	1.01904	2.71912e-07								SLC5A4-AS1
		PFKFB3	2.88712	4.05166e-107			AC103923.1	1.01879	4.57065e-06								SLC6A1
		SLC16A3	6.4365	3.85219e-109			HR	1.01559	2.89886e-11								SLC6A11
		TCAF2	5.58377	1.24376e-111			PRR5L	1.01462	1.67903e-08								SLC6A6
		PPFIA4	4.66209	2.59728e-117			DNASE1	1.0146	0.00064692								SLC9A2
		AC010655.4	3.7138	1.10814e-134			FLVCR2	1.01284	0.00345504								SLCO4A1
		IGFBP5	3.52513	3.78173e-138			AC067968.1	1.01085	0.00036192								SLITRK6
		OBSL1	2.40258	7.92293e-142			AL591135.1	1.00898	0.00171165								SMIM3
		PGK1	3.63694	3.94566e-170			MEX3B	1.00819	4.61559e-05								SMTN
		ANGPTL4	4.3417	5.66352e-189			SAT1	1.00674	6.32587e-07								SMYD3
		BNIP3	3.49972	1.2881e-194			AL365205.1	1.00555	0.000223216								SNHG15
		AK4	6.6178	1.22481e-210			ERVH48-1	1.00447	0.00614519								SNTB1
		PDK1	4.32579	5.5643e-215			ITFG2-AS1	1.00379	3.12012e-05								SOCS2
		PFKFB4	3.32171	9.41149e-226			CARMIL2	1.00347	0.00190048								SOD3
		HK2	4.53051	1.20051e-280			RNF220	1.00215	8.59194e-09								SORCS1
		VEGFA	4.18509	0			TERT	1.00169	0.0010167								SORCS3
		FAM162A	4.67349	0			PLXNB3	1.00057	4.68033e-07								SOWAHB
							GADD45G	-1.00013	0.000978967								SPACA6P-AS
							GCLM	-1.00053	1.76614e-10								SPAG4
							ARHGEF40	-1.00185	3.39498e-07								SPATA18
							ABCA1	-1.00336	1.43633e-05								SPHK1
							AC083864.2	-1.00434	0.00899226								SPP1
							S100B	-1.00598	3.92682e-24								SREBF1
							HHIPL1	-1.006	0.000974898								SRP54-AS1
							STARD10	-1.00616	0.0088696								SRPX2
							TP53TG1	-1.00671	2.53079e-08								SSPO
							LAP3	-1.00814	1.71707e-05								ST3GAL6-AS1
							NES	-1.01019	6.30595e-10								STAC2
							SYN2	-1.01043	9.19647e-06								STAM-AS1
							ANO6	-1.01086	3.47016e-06								STAP2
							FBXO32	-1.01215	1.12891e-09								STARD10
							ENTPD2	-1.01243	2.36442e-05								STAT1
							RAB7B	-1.01288	3.50958e-08								STRA6
							LINC01224	-1.01335	0.00191541								SYBU
							EPHA2	-1.01536	9.39343e-06								SYN2
							H3F3C	-1.01962	1.09813e-06								SYNM
							DHRS12	-1.02552	5.51104e-06								SYT12
							MAOB	-1.02619	6.72092e-11								SYTL3
							BVES	-1.02711	4.86401e-07								TBC1D3L
							APOL4	-1.02828	2.19926e-05								TBR1
							STAT1	-1.0307	9.82944e-09								TBX1
							PRDX1P1	-1.03088	0.00108187								TBX5
							CDC42EP4	-1.03177	2.73362e-19								TBXAS1
							ATF7IP	-1.03181	5.74063e-12								TCF24
							AC078993.1	-1.03203	0.00175292								TCN2
							SPP1	-1.03406	1.99891e-17								TECTB
							TNFRSF1B	-1.03743	3.04821e-05								TERT
							SYBU	-1.03827	3.15729e-13								TESC-AS1
							AL157700.1	-1.03927	0.0016707								TESMIN
							AC002524.1	-1.04098	0.000268808								TET1
							CXCL12	-1.04349	3.92993e-05								TEX26
							ALDH3B1	-1.04358	9.145e-05								TGM2
							NACA2	-1.0437	0.00508142								THBS2
							CAND2	-1.04399	1.1342e-06								THEGL
							TCF24	-1.04626	0.00357714								THOC7
							GLDC	-1.0463	2.5611e-17								TICRR
							MYD88	-1.04677	1.83023e-06								TIGIT
							IFI6	-1.04725	0.00079876								TJP3
							PHYH	-1.05087	2.39151e-13								TKTL1
							TBX5	-1.05405	0.00442957								TLCD1
							PLD5	-1.05466	5.08035e-11								TM4SF1
							AC022031.2	-1.05641	0.0064759								TMEM144
							KIAA1161	-1.05751	7.91921e-08								TMEM150C
							FECH	-1.05759	1.89593e-12								TMEM163
							MAP1LC3B2	-1.06051	7.83056e-08								TMEM196
							SPHK1	-1.06148	1.14093e-18								TMEM198
							APOL3	-1.06232	0.00239513								TMEM249
							TXNRD1	-1.06453	2.93278e-13								TMEM37
							CACNG1	-1.06529	0.00318064								TNFAIP2
							COL8A1	-1.06591	0.00459429								TNFRSF1B
							FH	-1.06639	6.89379e-11								TNFRSF25
							MIR222HG	-1.06727	0.000258988								TNR
							CROT	-1.07143	8.76606e-16								TOB2
							G6PD	-1.07356	3.48816e-18								TOMM40L
							UCP2	-1.07426	8.12088e-13								TP53TG1
							C1S	-1.07557	2.81121e-13								TPD52
							MGST2	-1.07606	4.94637e-08								TRAF1
							OGDH	-1.08223	1.98414e-10								TRANK1
							GALC	-1.08384	0.00442119								TREH
							NAAA	-1.08817	1.31737e-09								TRHDE
							KCNN3	-1.08825	8.42574e-09								TRIL
							MTHFD1	-1.08955	0.000643422								TRIM2
							THEGL	-1.091	0.000166289								TRIM47
							DDX60	-1.09189	2.97504e-08								TRPC3
							CELSR1	-1.09322	6.45408e-05								TTC39A
							DDO	-1.09368	1.66107e-09								TXK
							AC008728.1	-1.09785	0.00070408								TXNRD1
							PBLD	-1.09999	3.04189e-06								TYMP
							LINC01551	-1.10004	2.26512e-13								U91319.1
							CYP27A1	-1.10195	1.52986e-19								UCP2
							S100A13	-1.10205	0.000338396								UPP1
							RASSF2	-1.10272	8.10777e-07								VCAM1
							GULP1	-1.10273	0.000916368								VGLL3
							TLCD1	-1.10317	5.03211e-05								VRK2
							PGD	-1.10449	2.61406e-14								VSTM2L
							CLMP	-1.11105	5.02365e-05								VSX1
							SRPX2	-1.11178	5.93626e-07								VWA1
							MYLK	-1.11264	0.00163787								VWA5B2
							NNT	-1.11411	4.50883e-12								WDFY4
							NKAIN4	-1.11489	4.97292e-05								WDR60
							SNHG15	-1.11558	1.42953e-07								WIF1
							PDPN	-1.11678	4.59231e-19								WNT7A
							ALDH3A2	-1.11865	2.52048e-28								XG
							FAM69C	-1.11933	1.67937e-09								XIRP2
							ITPR3	-1.12123	6.29081e-06								XKR8
							ARL6IP1P3	-1.12228	0.00125124								XYLT1
							ITGB4	-1.12283	0.000125052								Z84485.1
							PARP9	-1.1236	7.20359e-13								Z93403.1
							FAM198B	-1.12382	4.08246e-07								ZBTB1
							LINC01549	-1.12468	0.000606124								ZBTB34
							QPRT	-1.12472	3.48707e-14								ZCCHC12
							CHST7	-1.12509	5.68897e-11								ZCCHC17
							ZNF823	-1.12552	4.38859e-05								ZMAT4
							IKBKE	-1.12631	5.60945e-06								ZNF441
							PC	-1.12646	4.70286e-11								ZNF469
							IFIH1	-1.12834	4.557e-10								ZNF559-ZNF177
							BDH2	-1.12946	1.03007e-11								ZNF804A
							C8orf4	-1.13028	2.83636e-14								ZNF823
							TCN2	-1.13078	1.74285e-07								ZNF844
							CA3-AS1	-1.13168	0.000157562								ZSCAN22
							AC108002.1	-1.13189	6.84976e-07								ZSWIM6
							RORB-AS1	-1.13233	0.000269795
							SLC18B1	-1.13255	1.10435e-10
							ADCYAP1R1	-1.13593	2.23065e-08
							ZCCHC12	-1.13719	1.97791e-07
							TOMM40L	-1.13721	5.9378e-08
							AQP6	-1.13789	8.06442e-07
							AC005180.1	-1.13847	0.00361101
							RGMA	-1.14118	5.90782e-13
							KLF15	-1.14137	4.02015e-11
							AL034399.2	-1.14452	0.000283264
							ZNF441	-1.14558	5.56685e-08
							NLRC5	-1.14563	1.2381e-08
							CYTOR	-1.14634	2.1134e-09
							SREBF1	-1.14646	3.16426e-15
							GCNT2	-1.14899	7.20212e-14
							SOCS2	-1.1492	2.81456e-09
							CTSS	-1.15098	0.00489745
							LINC01105	-1.15228	3.65457e-07
							LINC01852	-1.15337	0.0086428
							B2M	-1.15344	4.03542e-09
							PIM1	-1.15949	1.98827e-05
							OXCT1	-1.16082	6.40114e-12
							TEX26	-1.16099	0.00611244
							MSI1	-1.16266	3.03777e-24
							SLC25A35	-1.16345	0.000150906
							TRANK1	-1.16365	1.1382e-06
							CMPK2	-1.16632	3.05638e-05
							RBM47	-1.1683	5.14066e-05
							AL445307.1	-1.16846	0.00217364
							NADK2	-1.17167	4.2039e-16
							LRRN4CL	-1.17186	0.00380757
							FABP7	-1.17396	1.2212e-12
							AC003982.1	-1.17439	0.00491285
							HSD17B3	-1.17508	0.00085427
							ARX	-1.17559	1.67961e-10
							APOBEC3G	-1.17928	1.75935e-09
							NECAB2	-1.17933	4.45205e-06
							EPHX1	-1.18839	9.97112e-18
							CTGF	-1.19006	1.79902e-05
							GJB2	-1.19095	3.80614e-05
							ARL4A	-1.19821	1.38191e-09
							AC005258.1	-1.2021	0.00127138
							CDO1	-1.20258	7.92328e-11
							GYPC	-1.20306	0.00274316
							ALDH5A1	-1.2045	8.81506e-13
							FIBIN	-1.2048	4.5095e-25
							GNG11	-1.21177	5.17898e-13
							MCAM	-1.21807	0.00106161
							NMI	-1.21871	7.08237e-09
							ERMN	-1.21977	0.00767212
							NDRG2	-1.21998	1.30074e-33
							PLXNC1	-1.22467	1.3559e-07
							SERPINB8	-1.22508	1.05563e-09
							AMER2	-1.2253	0.00144044
							USP2	-1.22813	2.41191e-13
							AC004130.1	-1.22829	0.000924914
							C1R	-1.2388	6.57889e-20
							AC005336.1	-1.24073	0.00399956
							IFITM2	-1.25332	6.54164e-06
							CD34	-1.25444	2.43329e-05
							MDK	-1.25455	6.60087e-21
							CDKN1A	-1.25855	1.48395e-25
							GLUD2	-1.26302	0.000241219
							ASIC1	-1.26355	9.5071e-13
							IFI35	-1.26427	2.86661e-20
							LTBP2	-1.27529	2.50729e-06
							TM4SF1	-1.27787	0.000353895
							B3GNT7	-1.28274	0.00113528
							PLEKHF1	-1.28942	0.000358406
							KCNN4	-1.29001	1.42573e-06
							TECTB	-1.29048	0.00720629
							GBP2	-1.29251	0.00363999
							MT-ATP6	-1.29253	0.00769388
							RSAD2	-1.29289	0.000191704
							CDH3	-1.29834	3.05362e-05
							SLC6A11	-1.30573	6.63434e-05
							MR1	-1.30663	4.11451e-11
							OSGIN1	-1.30714	6.42366e-41
							TMEM144	-1.30758	0.000827041
							KCNJ16	-1.3089	1.78276e-09
							SOD3	-1.31094	0.000422195
							POU3F4	-1.31514	4.89615e-11
							MARC1	-1.32188	5.80626e-26
							DHX58	-1.32305	1.05995e-15
							ARRDC3-AS1	-1.32486	0.000166386
							PLSCR1	-1.32852	6.43297e-12
							VCAM1	-1.32977	1.91982e-15
							RAMP1	-1.33704	2.43616e-15
							PDLIM3	-1.34121	1.03029e-10
							PSD4	-1.34847	3.30002e-05
							UPP1	-1.35031	2.71226e-22
							CAPG	-1.35097	1.71065e-12
							ATP1A2	-1.3528	2.65124e-08
							RGN	-1.35419	0.00693129
							CD38	-1.3552	0.0022507
							ABCC3	-1.35546	6.81172e-15
							TRIM47	-1.36413	4.70094e-13
							NAP1L3	-1.36456	5.6758e-13
							CKB	-1.36481	1.12139e-16
							MT-ATP8	-1.36618	0.00242856
							SYT12	-1.37776	2.66325e-10
							SLC2A12	-1.37914	8.24852e-07
							PLIN5	-1.38167	0.000587066
							KIAA1683	-1.38325	5.02904e-10
							CDC42EP1	-1.38469	7.85189e-19
							SLC6A1	-1.38561	1.74279e-07
							CTRC	-1.38654	0.00235307
							TRPC3	-1.38891	2.1274e-07
							PPM1K	-1.39535	9.77168e-26
							SPATA18	-1.39672	4.48637e-12
							KCNF1	-1.39776	2.06536e-18
							RPE65	-1.40892	3.52959e-07
							PHYHIP	-1.41048	6.10473e-09
							RTL9	-1.41684	0.00831238
							SYNM	-1.42843	7.50801e-36
							PATL2	-1.43015	0.0031431
							CYP4F11	-1.43222	2.30869e-10
							IQGAP2	-1.43469	1.00961e-06
							AC090618.1	-1.43573	0.00301742
							LINC00346	-1.43979	0.00758148
							AC107373.1	-1.44221	0.00162708
							TRAF1	-1.44473	3.88188e-09
							PARP12	-1.4469	6.56027e-14
							STAT5A	-1.45072	0.000422195
							SLC26A9	-1.45151	0.00103599
							DNAAF4	-1.4568	0.0095911
							BST1	-1.45852	0.0031178
							CNTF	-1.46302	0.00151594
							ZNF844	-1.46669	5.63346e-24
							GPR37L1	-1.47028	8.89809e-09
							GPD1L	-1.47386	9.54285e-22
							CHRNA9	-1.47577	4.9054e-05
							SELENBP1	-1.4781	2.3706e-06
							SKOR1	-1.48119	0.000481001
							GPR39	-1.48617	6.93057e-15
							CA2	-1.49132	2.35692e-33
							ST7-AS1	-1.49557	1.07467e-07
							CMAHP	-1.50758	0.00256791
							PIK3AP1	-1.51456	0.00162708
							TRIL	-1.53261	3.56102e-16
							LINC01270	-1.53465	0.00922183
							ARHGEF4	-1.53803	5.77384e-33
							CP	-1.53869	0.000301725
							CRISPLD1	-1.54178	1.04504e-17
							FAS	-1.54699	9.59938e-10
							MT-ND3	-1.54737	0.00181834
							A2ML1	-1.55195	0.000208599
							TNFAIP2	-1.56274	2.83862e-06
							CD274	-1.56731	1.06293e-06
							HGF	-1.56749	0.000377001
							KCNJ2	-1.58686	7.37204e-11
							CCL2	-1.58839	0.000166119
							MRO	-1.59568	1.66382e-07
							S1PR1	-1.59657	7.45004e-05
							HOPX	-1.6016	9.81686e-36
							APOL6	-1.60277	5.47981e-18
							AC110285.3	-1.62197	0.00875773
							RGS4	-1.62579	3.28419e-05
							ABCG1	-1.62967	2.89886e-11
							SCN4B	-1.63802	1.40043e-17
							RASD1	-1.64051	9.54055e-14
							APOE	-1.64282	1.5729e-13
							AC097359.2	-1.64449	1.77623e-05
							KIAA0040	-1.64898	0.000134762
							THBS2	-1.65111	0.00343097
							TTC39A	-1.65266	8.34958e-06
							NUAK2	-1.65662	2.18167e-11
							RARRES3	-1.66003	3.40598e-11
							GAST	-1.66982	0.000861145
							VSTM2L	-1.68937	0.0018976
							TESMIN	-1.69428	0.00115532
							METTL7B	-1.69453	3.59058e-24
							RPL5	-1.69963	0.000618536
							AC092645.1	-1.72384	0.000121287
							RTP4	-1.72538	0.000194969
							LINC00601	-1.76343	0.000310198
							OLFML2B	-1.79435	1.03029e-10
							SERPINB9P1	-1.79556	0.000510345
							CYS1	-1.7962	1.18574e-21
							LGI3	-1.80639	9.45612e-05
							LRRC8B	-1.81306	3.86162e-06
							CA14	-1.81402	8.48993e-26
							VSX1	-1.81768	0.00658008
							GBP3	-1.8204	1.0097e-11
							AC080112.2	-1.82474	2.90534e-09
							AC093458.2	-1.84609	0.00515704
							PAPLN	-1.85317	1.08302e-06
							CHST6	-1.87115	2.58417e-29
							SLC37A1	-1.87457	5.06544e-18
							AP003393.1	-1.88028	1.03348e-06
							TIGIT	-1.88943	0.00487102
							NQO1	-1.91935	4.1907e-60
							AC009831.2	-1.92297	0.00213614
							GIMAP2	-1.9299	3.86662e-10
							MX1	-1.95026	9.96514e-20
							COL1A2	-1.95144	0.000577392
							IL34	-1.98039	0.00238743
							PANCR	-2.00097	0.00790259
							EMX1	-2.005	7.47989e-07
							CATSPERD	-2.00585	0.000430343
							SATB2-AS1	-2.01085	0.000111408
							ZNF442	-2.01088	5.37349e-12
							C8orf46	-2.02823	3.81526e-36
							AC112236.1	-2.04355	0.00379486
							CASP1	-2.08058	1.36287e-13
							AGT	-2.08439	1.29626e-24
							SFTPC	-2.1096	0.00124229
							HIST1H1E	-2.12417	0.00115305
							TMEM37	-2.12601	0.00532616
							ETV7	-2.15765	0.000281325
							PCAT14	-2.16536	0.00994553
							TKTL1	-2.18249	0.0037409
							TXK	-2.19076	0.000617221
							AC022034.2	-2.19096	2.2044e-08
							SOWAHB	-2.19406	0.000315871
							AL031118.1	-2.2226	0.00031849
							CA4	-2.23075	0.00100589
							PRR18	-2.25449	1.85698e-16
							ADGRG3	-2.30487	3.36143e-06
							PAK6	-2.32182	5.16412e-05
							NOMO1	-2.33496	0.000416499
							STRA6	-2.38589	0.00189218
							AL031055.1	-2.42044	0.00856827
							FAM107A	-2.4362	3.49873e-30
							OXCT1-AS1	-2.47218	2.77746e-05
							CLEC19A	-2.5004	6.17914e-34
							AC010207.1	-2.52791	0.00411254
							DRD1	-2.54703	7.37695e-08
							AC112487.1	-2.56581	0.000276669
							GBP1	-2.6478	2.04714e-13
							GPR151	-2.73342	0.000255562
							AC004551.1	-2.93708	0.000251807
							ACY3	-3.08072	0.00200499
							AP002761.4	-3.23307	0.0078955
							AC092112.1	-3.24321	0.00212696
							STAM-AS1	-3.33076	0.00237977
							AC025154.2	-3.37092	1.22799e-05
							TBR1	-3.37522	0.00189187
							BEX1	-3.77276	0.00399699
							LINC00488	-3.83988	3.48726e-08
							LINC01625	-4.03405	0.00390484
							CLN5	-4.05855	0.0036842
							ERMARD	-4.10882	0.00101488
							CXCL2	-4.12059	4.49757e-11
							AC062028.2	-4.22036	0.00640419
							CXCL3	-4.22305	6.96051e-11
							AL137784.1	-4.24127	0.0095911
							PLA2G3	-5.10306	0.00050924

## Sheet: Table S3 RPKM of DEGs only
RPKM values	UCA DEG	gene_symbol	UCA Normoxia 1	UCA Normoxia 2	UCA Normoxia 3	UCA Hypoxia 1	UCA Hypoxia 2	UCA Hypoxia 3		UNB DEG	gene_symbol	UNB Normoxia 1	UNB Normoxia 2	UNB Normoxia 3	UNB Hypoxia 1	UNB Hypoxia 2	UNB Hypoxia 3		Shared GBM Hypoxia DEGs	gene_symbol
	(634 genes)	AC112487.1	0.0207102	0.0225943	0.0198455	0.00114556	0.00980411	0.00255112		(986 genes)	AC073115.1	0	0	0	0.156734	0.00918849	0.0387925		(193 genes)	CA9
		ANGPTL6	0.0120052	0.00363814	0.0287598	0.0630848	0.0568318	0.0850317			AK4	0.00700849	0.011244	0.0177157	1.31801	1.35579	1.48942			PRSS35
Hypoxia DEG		KLF17	0.0231223	0.0186858	0.00923205	0.0490277	0.0521238	0.066459			MIR210HG	0	0	0	0.101787	0.246148	0.138561			STC2
hypoxia vs. normoxia		KISS1R	0.101015	0	0.0134441	0.465628	0.261872	0.404404			VEGFA	5.31888	4.77398	5.05309	356.964	346.432	365.515			AK4
cut-off: P<0.01		RASGRP2	0.055855	0.0636035	0.0648762	0.112347	0.144226	0.139691			LINC02309	0	0	0	0.00551058	0.00799563	0.00125024			PTPRN
Abs (Log2 FC) > 1		JAKMIP3	0.0293776	0.0227912	0.0319044	0.0090999	0.0227813	0.00868504			PGR-AS1	0	0	0	0.00412678	0.00798371	0			TCAF2
		DNAH12	0.00551049	0.0127523	0.00560043	0.0040179	0.00389602	0.00385676			IGFBP3	0.664284	0.371259	0.320149	22.4913	21.508	24.0211			ESPN
		SH2D3A	0.0244142	0.0271284	0.0292435	0.0765249	0.0715466	0.0776904			NDRG1	0.0627933	0.061704	0.0713094	2.94234	3.00898	3.26073			TMEM45A
		MYH15	0.00231813	0.0168602	0.00201941	0.00186509	0.000285037	0.00233633			AC092138.2	0.000235404	0	0	0.00143231	0.0138548	0.00454947			FAM162A
		LINC00470	0.000815539	0.015076	0.00293058	0.000225553	0.00110306	0.000251148			PRSS35	0.0165897	0.00996437	0.0162603	0.447017	0.533529	0.601972			PPFIA4
		DCAF8L2	0.00237747	0.0151302	0.00158208	0.000438356	0.000535943	0.000976199			AL138826.1	0.000178535	0	0.000489976	0.010863	0.00735546	0.00197167			ADM
		RASSF7	0.0520572	0.157758	0.0277132	0.211162	0.246436	0.438186			SLC5A4-AS1	0	0	0	0.00220598	0.00355643	0.00200197			HK2
		CPNE9	0.0132287	0.0306137	0.0153653	0.0505558	0.0601841	0.0562928			CA9	0.064085	0.0493979	0.0586253	1.60519	1.9676	1.92266			ANGPTL4
		TIE1	0.0283871	0.0498955	0.0294687	0.0109914	0.00575928	0.00524515			STC2	0.177218	0.148578	0.309765	6.22578	6.41958	6.64896			PDK1
		AL355076.2	0.00762729	0.0203406	0.00974511	0.00253136	0.00103163	0.00328839			AC079062.1	0.000137783	0	0.000378135	0.00586837	0.00729838	0.000760808			VEGFA
		FAM81B	0.00955878	0.0386236	0.0093293	0.00352488	0.00861919	0.00523317			AL157371.2	0.00118702	0	0	0.00722239	0.0128082	0.0284026			HRH3
		PRRT4	0.0635491	0.0167465	0.066191	0.195625	0.104639	0.207614			AC137936.1	0.00400374	0.00841679	0.0109879	0.158344	0.306335	0.1437			C4orf47
		FAM46B	0.0762978	0.126562	0.0641334	0.0133273	0.0217257	0.0197862			GPR139	0.000735398	0	0.00201824	0.0223726	0.0313796	0.0142125			BNIP3P1
		SPI1	0.00397063	0.0401098	0.010569	0.00292841	0.00358034	0			KISS1R	0	0	0.0229659	0.254582	0.0369388	0.150174			LINC01141
		GTF2IP23	0.496947	0.250998	0.352739	0.717743	1.25094	0.833199			PPFIA4	0.189346	0.122429	0.126223	3.76605	3.99447	4.29838			RAB20
		AC022915.2	0.00747678	0.0142423	0.0129645	0.00259957	0.00520085	0.00210514			AGAP12P	0	0	0.00196711	0.0305281	0.00210928	0.00395782			AC010655.4
		SLC15A3	0.1138	0.120704	0.0421914	0.0382178	0.046726	0.0525676			ANKRD30B	0.000376065	0	0	0.00495768	0.00627117	0.00207655			RIMKLA
		LINC01342	0.0624243	0.0810753	0.078333	0.172646	0.259328	0.346028			ADGRF5	0.000152321	0.000320215	0.000418033	0.0101948	0.00537897	0.00252325			AP002852.2
		AC017104.4	0.650682	0.45413	0.566831	1.13428	1.44014	1.31158			AC137770.1	0.0017836	0.00224972	0.00391595	0.0499205	0.0440894	0.0640162			PGK1
		AC114781.2	0.0778921	0.0388789	0.0475646	0.134324	0.161129	0.104415			LINC02505	0	0.000225642	0.000883712	0.00653075	0.00884412	0.00237071			AC083843.3
		AL390719.1	0.0946087	0.166094	0.0625231	0.19489	0.26034	0.229062			SLC30A3	0.000704914	0.00148189	0.00193458	0.0300233	0.0311161	0.00583857			IGFBP5
		KIRREL3	0.00909082	0.013906	0.00993844	0.0225683	0.0298613	0.02053			AC091812.1	0.000718251	0.00150993	0.00197118	0.0109255	0.0211365	0.0356942			BNIP3
		C6orf99	0.0365051	0.06214	0.0620229	0.0163257	0.0252129	0.0267891			AC010655.4	0.0870001	0.0647032	0.120509	1.62426	1.51319	1.76069			APLN
		MT-ND2	2560.04	6878.42	5665.62	2030.27	1640.48	2265.04			WIF1	0.000219937	0.000462359	0.0006036	0.00602192	0.0116501	0.00364333			RAPGEF4-AS1
		RNASEL	0.100462	0.0730679	0.121939	0.0555696	0.0570701	0.0321753			AC073941.1	0.000139862	0.000294022	0.000767678	0.00850987	0.00782006	0.00193071			LOXL2
		MT-CYB	4237.17	11728.3	9957.72	3488.63	3099.99	3858.02			LINC01720	0.000176531	0.000185554	0.000484474	0.00349081	0.00909108	0.000974763			PFKFB4
		KCNK13	0.00303551	0.010119	0.00363597	0.000839528	0.00102643	0.0012464			MCHR1	0.802198	0.701998	0.389751	11.385	11.1032	10.9891			PPP1R3G
		ANKUB1	0.00802609	0.00826062	0.00919048	0.00351812	0.00389168	0.00354427			AC019330.1	0.0001118	0	0.000613653	0.00425154	0.00460605	0.00169768			KISS1R
		AC007611.1	0.0113691	0.0253705	0.013618	0.00371602	0.00524226	0.00413771			MIR548XHG	7.85e-05	0	0.000430916	0.00262724	0.00323444	0.00130051			CDH5
		KLHL14	0.00500287	0.0162982	0.00249687	0.00103773	0.00211458	0.0030813			AC105094.2	0.000199447	0	0.00082105	0.00819135	0.00557583	0.00137663			WNT7B
		CXCL2	0.375185	0.404264	0.288504	0.0768626	0.0939739	0.102702			AC137936.2	0.0187556	0.0131429	0	0.152157	0.233039	0.201375			SH3D21
		FOXN4	0.0271283	0.0182693	0.0320934	0.0622459	0.0584364	0.0829238			MYOG	0.0537094	0	0.0147401	0.588228	0.331915	0.3114			SDAD1P1
		SLC22A1	0.05695	0.0690344	0.0733059	0.0235084	0.0367895	0.0272231			PWRN1	0.000294399	0.000412597	0.000269318	0.00477671	0.00664203	0.00379308			ARID3A
		ACAN	0.0279368	0.046035	0.0369487	0.0767816	0.114539	0.0688259			AC138305.1	0.000154083	0.000107973	0.000704779	0.00750011	0.00468545	0.00141802			SLC2A3
		AC145285.2	0.072827	0.0479236	0.109664	0.131209	0.182933	0.192234			FGD5	0.000504476	0	0.000692247	0.0103595	0.00222684	0.00557121			SLC2A1
		AC090618.1	0.032155	0.0264045	0.0331316	0.0149174	0.00841769	0.00511083			AC099567.1	0.000344728	0.000362349	0.000946078	0.00943871	0.00963736	0.00380702			IGFBP3
		NOMO1	0.00803854	0.00669918	0.0112334	0.0172299	0.0516447	0.0284682			NDST4	0.000327196	0	0.000598642	0.00746557	0.00449337	0.00105391			PFKFB3
		HMSD	0.00773308	0.0304654	0.00463138	0.00106936	0.00653714	0.00119071			KIF26A	0.00110992	0.00233332	0.00101537	0.0247621	0.01742	0.0224721			ARRDC2
		S1PR1	0.0474484	0.0739499	0.140732	0.00749871	0.00916809	0.025049			LDHA	14.161	15.9608	14.5834	207.693	216.027	230.979			SNCB
		TGFA	0.0343518	0.150548	0.0754946	0.213399	0.325239	0.204342			LDHAP3	1.14543	0.878578	0.509761	10.7365	11.8431	15.5556			ZSWIM5
		LINC02328	0.00820692	0.0220425	0.0133641	0.0040945	0.00935909	0.00555026			WNT7A	0.0149029	0.0200302	0.0167622	0.251218	0.224312	0.256314			AANAT
		EVC	0.0136998	0.0206662	0.0165313	0.00707268	0.0107061	0.00600021			LINC01837	0.000146517	0.000154006	0.000603155	0.0022287	0.00797658	0.00141581			DOK3
		KCTD14	0.0113297	0.0174794	0.00986969	0.0034183	0.0013931	0.00253747			MEG8	0	0.000247276	0.000322814	0.000715691	0.00380761	0.000974254			PROM1
		PDZD2	0.00665727	0.0180766	0.00914368	0.0197376	0.0253022	0.0277998			AC108721.1	0.000694157	0.00072964	0.000952528	0.00739128	0.0234916	0.00191649			TFR2
		CAMSAP3	0.0252211	0.0441608	0.00895114	0.0713039	0.0606453	0.0724914			RAPGEF4-AS1	0.0110945	0.00888504	0.0123242	0.137419	0.170239	0.142214			MCHR1
		TMEM160	7.49039	11.7758	8.83403	6.02997	2.32238	5.11021			LINC01194	6.8e-05	0.000285832	0.000186574	0.00289549	0.00300088	0.000938467			ZNF395
		AL731533.2	0	0.131666	0.0867355	0.901208	0.367279	0.936577			AC017091.1	7.67e-05	0.000322318	0.000420779	0.0044312	0.00248156	0.00317478			INSIG2
		PCOLCE2	0.0201325	0.0633479	0.0362579	0.0848237	0.089223	0.0743986			AC139713.2	9.92e-05	0	0.000272343	0.00135854	0.00255524	0.000821934			CRIP3
		AL445307.1	5.25488	3.10084	2.88194	1.33817	2.62844	1.41674			ADGRL4	0.000133407	0.000841355	0.000732247	0.0137991	0.00706655	0.000736642			FOSL2
		RPS6KL1	0.066194	0.148737	0.0902463	0.0553681	0.0589595	0.0278425			PADI2	0.0379142	0.0311345	0.035768	0.369461	0.49772	0.577358			ARHGEF37
		AC138965.2	0.00486674	0.00221229	0.00194314	0.0134599	0.0213933	0.0119898			PIK3R5	0.000359498	0.00113362	0.000493306	0.0174989	0.00317377	0.00496267			AC005696.4
		RTP4	0.268223	0.274335	0.12048	0.0278183	0.0793596	0.0929253			ESPN	0.0469148	0.0340707	0.0655473	0.644862	0.626289	0.622904			AL591845.1
		MYLK	0.00824009	0.0215032	0.00804226	0.00544416	0.00588218	0.00563903			LINC01850	0.00158257	0	0.00868647	0.0288874	0.0582144	0.0284005			PFKP
		AC107294.1	5.57904	7.82212	4.61611	2.97444	3.0002	2.64958			PDK1	0.287478	0.312635	0.314138	3.53037	3.7113	4.37017			BNIP3L
		SIK1	0.0796334	0.030166	0.0953856	0.261536	0.168295	0.211514			HNF1A-AS1	0.00238584	0.00334372	0.00327386	0.0362914	0.0304243	0.0428157			TNIP1
		SH2D5	0.37843	0.307755	0.283065	0.113936	0.21057	0.129815			AC012501.1	0.000454427	0	0.00124714	0.00691238	0.00855858	0.00376387			EPAS1
		GPR151	0.132149	0.0862563	0.211053	0.0112456	0	0.0125218			AC108750.1	0.000362429	0.00025397	0.000663104	0.00514545	0.0067548	0.00300188			P4HA1
		NHLH1	0.130296	0.059229	0.16474	0.288287	0.264349	0.267501			TMEM196	0.000574797	0	0.00157748	0.00874335	0.013532	0.000793475			AC107021.2
		AC061992.1	0.053643	0.0593713	0.0372488	0.0980465	0.15142	0.143648			AC012355.1	0.000182697	0	0.00100279	0.00500226	0.00537636	0.00201762			OBSL1
		CYS1	0.0454652	0.0645605	0.0311192	0.0215559	0.0175698	0.0272023			AL121899.1	0.00525782	0.00552658	0.0144296	0.14396	0.0696266	0.0508069			PLOD1
		AC083864.2	0.0607848	0.0766302	0.0834872	0.0242081	0.0411074	0.0284527			ARID3A	0.0684405	0.0379314	0.0572026	0.645459	0.663722	0.620121			LDHAP4
		CENPV	0.296323	0.540512	0.265922	0.171713	0.0229025	0.135577			ACTL8	0.000217454	0.00045714	0.00119357	0.00396929	0.0115186	0.00300184			BHLHE40
		WDR63	0.00515397	0.0167549	0.0059864	0.00233252	0.00221806	0.00461726			AL442163.1	0.000137398	0.000577684	0.000251384	0.00696662	0.00229121	0.00177025			FOS
		MTRNR2L12	1.88523	5.58618	3.34539	1.09245	1.49754	1.17955			FRG1	0.0111362	0.0102423	0.0133711	0.156691	0.231449	0.0096081			LDHAP3
		MAPK13	0.0638476	0.0204871	0.0509848	0.0997173	0.129536	0.122599			SH3GL3	0.00063678	0.000382474	0.000748967	0.00830245	0.00936951	0.00251154			LDHA
		SNAP25-AS1	0.00054309	0.00504719	0.00202383	0.000500672	0.000856986	0.000668985			LINC01036	0.000233325	0.000367878	0.000800427	0.00496882	0.00772452	0.0020936			CCDC110
		SLC5A9	0.4607	0.274099	0.56197	0.840072	1.15302	0.708999			FAM162A	1.51488	1.70181	1.81109	18.7834	18.9846	19.4955			EGLN1
		CAHM	8.40817	11.976	8.84043	5.58105	3.22221	5.30812			LOXHD1	0.000259953	0.000182161	0.00142684	0.00527227	0.0114748	0.00239234			ANGPTL6
		AC013762.1	0.0215204	0.0460078	0.0312453	0.0121202	0.0148184	0.0134956			DARS-AS1	0.0408641	0.0306806	0.0320423	0.416086	0.377941	0.40063			AP000769.1
		ITPR1	0.00867794	0.0206093	0.0134351	0.0289965	0.0352122	0.0227972			JAKMIP1	0.000984146	0.000376165	0.00245537	0.0168753	0.0155338	0.00790435			CACNA1H
		AMDHD1	0.0111121	0.0359201	0.0197188	0	0.00500992	0.00608358			GABRA3	0.000273609	0.000115038	0.000300359	0.00299659	0.00402586	0.000755405			FBN3
		TJP1	0.0165398	0.0275326	0.0171141	0.00901991	0.00803464	0.00961304			LINC00922	0.000160409	0.000224812	0.00044023	0.00341602	0.00314699	0.00191911			PPP1R3C
		AL512380.2	0.0244156	0.0426872	0.0329946	0.0129858	0.0120663	0.00751887			CALCB	0.000175956	0.000554851	0.000724346	0.00615596	0.0075081	0.000971591			AC107021.1
		LINC01182	0.00302303	0.0105207	0.00358208	0.00129457	0.00290174	0.00144148			AC019211.1	0.000180835	0.000190079	0.000744429	0.00495129	0.00492245	0.00137298			AC135050.2
		SLC37A1	0.00955314	0.0209335	0.0099758	0.00406477	0.00596361	0.00769425			PFKFB4	0.919641	0.810905	0.916632	9.29484	9.27371	9.68775			ARRDC4
		THEM7P	0.00189949	0.0152955	0.00260025	0.00045029	0.000550535	0.00150417			NPTX1	0.032092	0.00919977	0.0120101	0.18195	0.201758	0.217479			AC012085.1
		LMO1	0.0473547	0.0351272	0.0609548	0.0961737	0.1281	0.0783566			BNIP3	4.98392	5.75938	5.96105	56.4116	57.8488	61.7402			EFNA3
		MARCH1	0.00653548	0.0150479	0.00746381	0.00355443	0.00637044	0.00481231			AANAT	0.0241944	0.0117374	0.0153229	0.212322	0.18895	0.159287			PPP1R3B
		RUNDC3A-AS1	0.0358931	0.0410922	0.0509547	0.112505	0.137551	0.100709			AL592043.1	0.000224161	0	0.00102532	0.00522829	0.00461759	0.00165036			AC078883.1
		ADHFE1	0.0598752	0.0578804	0.0605224	0.0327	0.0287034	0.0252074			TCAF2	0.00769723	0.00689206	0.010171	0.0750206	0.0901855	0.0802823			AC097534.2
		AC005258.1	0.0819286	0.138083	0.0510791	0.0329584	0.0521473	0.0366985			MROH9	0.000482697	0	0.0016559	0.00991224	0.00710235	0.00266534			ZNF470
		CEMIP	0.107406	0.0635535	0.0901287	0.176821	0.239084	0.131631			GABRB2	0.000179604	0	0.00115012	0.00564612	0.00475682	0.0014876			TXNIP
		ABCB11	0.00173772	0.00842582	0.00370037	0.000961199	0.00156691	0.000356758			HRH3	0.14136	0.11763	0.153563	1.49622	1.12664	1.48794			DARS-AS1
		PAN3-AS1	0.69705	0.366149	0.927703	1.59367	1.60276	2.60453			AC008109.1	0.000791922	0.000237829	0.000310481	0.00653931	0.00632551	0.00187407			PLOD2
		AL591135.1	0.700633	0.553334	0.644253	1.35054	1.21327	1.34034			EPHA5	0.000222301	0.000560795	0.000854122	0.00513983	0.00732685	0.0022095			BHLHE41
		RPS6KA6	0.00339194	0.00792969	0.00348249	0.00187621	0.0016385	0.00119378			AC097534.2	0.816754	0.678931	1.00194	7.71059	7.69266	8.82603			FLNB
		AL353759.1	0.0521524	0.0316093	0.0416457	0.135583	0.141078	0.096363			NR2F2-AS1	0.000933331	0.00135836	0.000985173	0.00851825	0.0135217	0.00931621			ANO7
		ARL2BP	0.466924	0.512521	0.457997	0.305047	0.114373	0.185682			SLC25A3P1	0.00174188	0.00244122	0.00637391	0.0529921	0.0205038	0.0208396			AFAP1L1
		UCN2	0.0460046	0.0743553	0.269401	0.695549	0.850393	0.377794			CALCR	0.000103848	0	0.00171002	0.00695049	0.00458403	0.00258042			CEBPD
		SEC14L5	0.00567528	0.0137591	0.00823988	0.0296798	0.0334959	0.0343189			AC079160.1	0.00025116	0.000263998	0.00103393	0.00372493	0.00868451	0.00164688			AL020995.1
		PTPRG-AS1	0.0260464	0.0378879	0.0212612	0.0147274	0.0101773	0.00926879			CASR	0.000289078	0.000911565	0.000396676	0.00659584	0.0063802	0.00159623			ENO1
		LOX	0.0289771	0.0225809	0.0330562	0.119068	0.0839854	0.0994344			GALNT14	0.000318763	0.000134023	0.00104978	0.00814594	0.00412742	0.000704056			FUT11
		ERICH6-AS1	0.113576	0.137676	0.187436	0.0670113	0.0665677	0.0489665			AC008574.1	0.000708765	0.000372497	0.000972573	0.00916399	0.00573578	0.00342444			NDRG1
		KIAA0319	0.0126113	0.0294561	0.01965	0.00850707	0.00624056	0.0113669			DUSP9	0.0618098	0.0519755	0.0533129	0.435179	0.452133	0.633843			AC145098.2
		SHISA8	0.0675197	0.171134	0.0392124	0.522867	0.431714	0.393175			LINC01965	0.000536779	0.000161205	0.0016836	0.00653205	0.00654415	0.00529282			TPI1
		CTRC	0.090069	0.119747	0.0974449	0.0224996	0.0196489	0.0501056			BNIP3P1	0.167346	0.331106	0.37822	3.05464	2.23057	2.17423			DDIT4
		C10orf25	0.836162	0.524682	0.487034	1.21886	1.46359	1.15117			LINC01141	0.000220824	0.00139267	0.00121207	0.00403081	0.0168958	0.00121934			MGAT3
		RARRES3	0.247118	0.189192	0.176562	0.0755394	0.10555	0.104138			APLN	0.324012	0.410045	0.380465	2.98169	3.20678	3.5738			ENO2
		MRO	0.146157	0.121883	0.142372	0.0584834	0.0518748	0.0829961			SMIM3	0.781416	0.801283	0.742951	6.3284	6.9548	7.16688			NOL3
		STAT5A	0.113226	0.162206	0.113019	0.0298913	0.0870136	0.0364531			DDIT4	8.99893	4.6946	4.59146	49.2157	50.578	56.6899			COL15A1
		ZNF442	0.158864	0.17732	0.198452	0.076563	0.0936076	0.0910638			SLC2A3	0.807313	0.906307	0.936985	7.2818	7.20265	8.08925			ERO1A
		GDPD4	0.00700599	0.0120684	0.0041223	0.0261071	0.0309216	0.0249818			PFKP	1.14385	0.864809	0.854839	7.70653	8.18402	8.25813			FBXL8
		LINC02356	0.0350536	0.082747	0.0397776	0.0010205	0.0124768	0.0193171			CDH19	0.000151399	0.000318276	0.00249301	0.010133	0.00891067	0.00208998			AL357060.2
		ANKRD30BL	1.42678	0.400236	0.0367894	0.015416	0.0519279	0.0514961			FLNB	0.581816	0.572321	0.423882	4.12175	4.39023	4.75852			EGLN3
		CCDC170	0.0170327	0.0266315	0.0220774	0.00928488	0.0113519	0.00851407			RPL17P50	1.9222	2.36437	2.86215	22.2092	17.3911	19.139			PPARGC1B
		MT-CO1	6639.62	18856.2	13742.2	4753.84	5141.39	5044.85			RAPGEF4	0.0152282	0.00929419	0.0118637	0.0956449	0.108853	0.101854			KLF10
		CHI3L1	1.14417	0.583983	0.435996	1.5811	1.87879	2.13637			NDNF	0.0354519	0.039456	0.0331946	0.252503	0.309299	0.32703			TPI1P1
		GNMT	0.331696	0.158395	0.272899	0.589339	0.666159	0.581928			ERG	0.000609142	0.000232829	0.000911858	0.00387478	0.00863693	0.00152889			RASSF7
		SPOCD1	0.137173	0.145495	0.111494	0.0528418	0.0712317	0.0482775			SLC2A1	1.57138	1.5139	1.36192	11.9892	11.441	12.7654			DPP4
		UFL1-AS1	0.0190308	0.0284285	0.0230256	0.0108457	0.0117001	0.00710377			AC093772.1	0.000375785	0.000263329	0.00126049	0.00685938	0.0062665	0.00149861			AC004656.1
		CCDC148	0.0082412	0.0197134	0.00877456	0.00486242	0.00475592	0.00554955			C4orf47	0.25808	0.191977	0.381381	2.10579	2.15962	2.34038			ADAMTS9-AS2
		AC091212.1	0.0154062	0.0304702	0.0246049	0.00926926	0.0120639	0.0106541			AL591845.1	2.61843	1.73325	2.18469	18.0941	16.3312	18.2967			SEC14L5
		PAPPA	0.0173045	0.0301631	0.0175503	0.0102006	0.0124714	0.00933544			WDFY4	0.000104687	0.000440152	0.00071826	0.00302558	0.00400491	0.00187869			BCL2L2
		MT1G	0.282162	0.313532	0.225317	0.780372	1.43115	0.868927			PTH1R	0.0185645	0.0138483	0.00821754	0.122065	0.100451	0.115736			DOC2A
		ANKRD24	0.0431552	0.0532302	0.051994	0.0854323	0.0890908	0.136162			LINC01280	0.0113384	0.00397266	0.00777932	0.0661137	0.0639522	0.0599994			ALDOA
		ISM2	0.020536	0.0420079	0.00614954	0.112172	0.109368	0.120158			SNCB	0.028306	0.0407145	0.0613291	0.299132	0.258663	0.411314			AC092647.5
		LINC00638	0.585923	0.43824	0.477837	0.910227	1.11286	1.18244			MIR646HG	0.000283929	0.000373053	0.00126623	0.00410296	0.00804207	0.00215571			RPL17P50
		IL34	0.0167078	0.0508682	0.0155138	0.00515817	0.00945974	0.00430763			TRHDE	0.00032088	0.000224855	0.000660471	0.00276588	0.00535091	0.00110739			PGAM1
		SMAD7	0.135291	0.284839	0.433764	0.56379	0.792491	0.70295			ZNF395	0.561361	0.571393	0.730197	4.89901	4.69865	4.91354			AC096540.1
		AC012085.1	0.328267	0.397922	0.262134	1.08946	1.7205	1.56691			BARX1	0.0374362	0.0087444	0.0342468	0.189816	0.244814	0.206714			EPS8L2
		MTCO1P40	15.2181	56.0116	45.8818	13.0572	14.7412	14.7245			ME1	0.000707013	0.000445892	0.00135824	0.00645271	0.010819	0.00156159			EGFL7
		AC016205.1	0.00740598	0.0223154	0.00988477	0.00380392	0.00694035	0.00456139			MYO3A	0.000448574	0.000353627	0.000769421	0.00409401	0.00561022	0.0020125			NUDT18
		CBLN3	0.106457	0.0774275	0.0680078	0.314054	0.268779	0.314723			LINC00871	0.000500723	0.000292399	0.000916129	0.00600865	0.00515731	0.00153605			TMEM88
		C1orf194	0.500215	0.380176	0.418463	0.153716	0.193306	0.298306			ACAN	0.00629206	0.00821009	0.00535904	0.0805282	0.0287319	0.0425307			WSB1
		FGF17	0.401438	0.492555	0.469118	0.899034	0.774722	1.09151			AP000769.1	1.02357	1.14456	1.44937	9.41219	8.60379	8.96638			ITFG2-AS1
		KCNH1	0.0019904	0.00657265	0.00317882	0.000759286	0.00194947	0.000760903			OLFM1	0.00238686	0.0035841	0.0102937	0.0435684	0.0220754	0.0451876			PFKL
		MT-RNR2	6684.69	18494.9	14205.9	4291.52	4885.9	5076.35			AC008415.1	0.000217883	0.00030536	0.000996601	0.00364568	0.00459512	0.0024062			AL513534.1
		PCDH1	1.43885	0.81967	0.962918	2.43947	2.05009	2.05497			TNR	0.00116498	0.00122453	0.0024978	0.0107432	0.0153201	0.00854349			AL365205.1
		CLEC2B	0	0	0	0.0101226	0.0198017	0.0135255			ADM	5.72324	6.56487	7.0894	45.7204	41.8437	53.1251			KDM6B
		NAGS	0.125062	0.0673773	0.122059	0.24596	0.366498	0.308106			PRELID2	0.0193546	0.0176825	0.0217886	0.122593	0.153314	0.143364			GPX3
		PLEKHG4B	0.0118731	0.0241171	0.0210122	0.0379847	0.0564235	0.0450621			HK2	0.879203	0.901497	0.77882	5.88189	5.83109	6.49212			ANKZF1
		SLC25A27	0.02111	0.0210736	0.0257815	0.0631916	0.0554252	0.0504774			AC103987.2	0.00691879	0.00145449	0.0151904	0.0526216	0.0468291	0.0553959			ZFYVE28
		EGFL7	0.0340633	0.0633134	0.0217607	0.125611	0.156647	0.103501			AC092073.1	0.277379	0.296584	0.584058	2.78981	2.44879	2.63743			CARNS1
		MATN4	0.00832363	0	0.0132935	0.0345309	0.0675491	0.0563924			PGK1	4.68328	5.13576	4.24933	30.3737	32.8858	34.5636			YWHAH
		CIITA	0.020908	0.0385928	0.0250438	0.0604534	0.064271	0.0737522			AC104248.1	0.000555947	0.000779154	0.000508584	0.00310076	0.00681679	0.002814			NRN1
		MT-TC	341.966	1221.68	824.917	215.199	163.397	302.308			IER5L	0.172658	0.0967915	0.537026	1.57581	1.82914	1.73198			IER5L
		CRIP3	0.00345406	0.0209349	0.0110328	0.0458537	0.074749	0.0936047			SLC6A6	0.33498	0.325833	0.214657	1.79476	2.0869	2.16839			GAPDHP1
		LRRC75A	0.0391008	0.0353602	0.0505524	0.092692	0.0763909	0.0879201			NRXN3	0.00118541	0.00100453	0.00196709	0.00768786	0.0132235	0.00733206			GAPDH
		ABCA10	0.0234706	0.026892	0.0410788	0.00853643	0.0143506	0.0114854			TMEM45A	0.0794604	0.0989892	0.089854	0.566853	0.599201	0.669316			GYS1
		FBN3	0.00446073	0.0130675	0.00474942	0.0217953	0.0417309	0.0402951			AC073911.3	0.247267	0.363869	0.203581	0.451348	3.5655	1.57016			RNF24
		PKDCC	0.23	0.365704	0.48182	0.551844	0.945383	0.805798			ANKRD37	0.216702	0.206425	0.464626	2.30741	1.60423	1.9164			BCL3
		MIR325HG	0.0208546	0.0514128	0.0486245	0.0167434	0.0205899	0.0177763			WNT7B	0.501872	0.42699	0.353011	2.85881	2.91255	2.99888			AL109615.3
		SMKR1	0.210191	0.349429	0.244575	0.12623	0.134025	0.12206			GUCY1A3	0.000713108	0	0.00195707	0.00578519	0.00979309	0.000656271			CHPF
		LMOD1	0.046331	0.0683052	0.063995	0.0221643	0.0313326	0.0223657			PRKCH	0.00060106	0.000361019	0.00117826	0.00848978	0.00341123	0.00213359			TMEM145
		TSPAN15	0.0301633	0.0480745	0.0267629	0.0129768	0.0158657	0.0158255			GNGT1	0.000341634	0.000512996	0.00200911	0.00608752	0.00517039	0.00404234			INHA
		AC037450.1	0.491644	1.5314	0.81977	0.340706	0.496843	0.356142			SEPT14	0.00180548	0.00168691	0.0024775	0.00427211	0.0212525	0.0127388			SLC29A4
		CREG2	0.00223978	0.00905015	0.00119237	0.02643	0.0272648	0.0358669			ARPP21	0.000444566	0.00046729	0.00048803	0.00229921	0.00536386	0.00147288			P4HA2-AS1
		CUTA	0.0669307	0.507081	2.72579	0.0370219	0.0452638	0.0618346			NALCN-AS1	0.378072	0.231086	0.306249	2.32571	1.60271	2.10143			NFIL3
		COMTD1	0.791613	1.38402	0.923888	0.370506	0.164723	0.48756			DOK3	0.000619518	0.000520949	0.00144518	0.00527723	0.00847744	0.00256563			ANKRD37
		AL357060.2	0.00845327	0.00597741	0.00675027	0.0288342	0.0285838	0.0242966			CCDC178	0.0040772	0.00306115	0.00479552	0.0132898	0.0334238	0.0297498			CCDC184
		FCGR2C	0.10066	0.0563167	0.0700759	0.21415	0.253097	0.190761			AACSP1	0.000437931	0.000575396	0.00120187	0.00582878	0.00499385	0.00287157			KDM4C
		STAG3L5P-PVRIG2P-PILRB	0.0662873	0.0359789	0.0900651	0.136813	0.218121	0.15112			LINC01378	0.0505346	0.0531178	0.138688	0.730258	0.408959	0.331361			LINC01125
		MT-ND1	3268.75	8321.94	6408.75	1839.31	1677.96	2107.04			LINC02559	1.13389	1.46501	1.41639	8.85685	7.8496	9.16606			GAPDHP65
		PPM1J	0.0915842	0.117956	0.0731336	0.316617	0.26323	0.366648			P4HA1	2.17473	1.68757	1.84258	13.6539	12.0908	11.0815			RLF
		KCNE1	0.056475	0.0504737	0.0603847	0.0169429	0.0310721	0.0135596			GADD45B	0.00871814	0.0183276	0.0319016	0.132613	0.13683	0.0722095			KDM3A
		PRKAG2-AS1	0	0	0.0229758	0.334215	0.29187	0.372141			AC092620.2	0.143209	0.0752644	0.0589536	0.544593	0.54786	0.751227			HAS2
		MT-CO2	7424.04	22341.4	15054.6	4518	3946.68	5695.67			ADRA2C	0.000581819	0.000873657	0.00182486	0.00556297	0.0107622	0.0029832			PTPRD
		AC005696.4	0.0698232	0.0362739	0.127444	0.518636	0.499182	0.356324			LINC01162	0.00312796	0	0.00600909	0.0323544	0.00552293	0.0164083			RNF122
		TAC4	0.148724	0.105818	0.175561	0.300446	0.494148	0.386314			IL21R	0.00411911	0.0051956	0.0113046	0.0457393	0.0321223	0.0420779			SMAD7
		ASIP	0.12174	0.1262	0.122021	0.0575865	0.0681354	0.0444713			AC078883.1	0.0256816	0.019111	0.0143457	0.0961062	0.114366	0.167534			GADD45B
		NMRAL2P	0.0374946	0.112718	0.0503008	0.0116142	0.022314	0.0166271			CACNA1H	0.0146975	0.0113178	0.0177302	0.0979436	0.0874536	0.0829401			AC114781.2
		FAM110C	0.0974013	0.141683	0.124446	0.452561	0.395222	0.350342			ZSWIM5	0.624946	0.382965	0.458289	2.74538	3.02046	3.29248			PKM
		SLC7A11	0.134382	0.0792604	0.169773	0.048815	0.0705336	0.0266831			SH3D21	0.00137349	0.00160411	0.00544474	0.0157854	0.0179639	0.0147469			CIITA
		EMX1	0.098234	0.0806661	0.0784437	0.026292	0.0407173	0.0156137			BCL11B	0.00409979	0.00331085	0.00452805	0.0206101	0.0259687	0.0249848			ACAN
		ANKRD37	0.633532	0.338564	0.652775	1.42433	1.1978	1.58596			SORCS3	0.000441788	0.000265355	0.00112585	0.0049921	0.00417884	0.00130685			PDK3
		OLFML3	0.0363174	0.0772107	0.0526477	0.011744	0.0204042	0.0172062			SLC25A21	0.000583489	0.000306657	0.00114381	0.00519854	0.00429269	0.00230135			HERC2P2
		IER5L	0.694736	0.842154	0.924624	2.22885	2.63108	2.15373			HS6ST3	0.00952597	0.00462134	0.0100551	0.0408697	0.0539093	0.0478798			SLC7A5
		AC083843.2	0.311244	0.249497	0.473029	0.66643	0.841951	0.593644			XG	0.0298491	0.0241025	0.0200727	0.142527	0.136122	0.162091			SSBP3
		LINC01563	0.19593	0.204659	0.252996	0.103765	0.118407	0.100134			AL109615.3	0.00775446	0.00250795	0.00163704	0.0163322	0.0351072	0.0263498			GALNT18
		AC131009.2	0.141101	0.128281	0.112674	0.02439	0.0357837	0.0271578			GBX1	0.00438891	0.0020834	0.00427403	0.015075	0.0224981	0.0246255			NARF
		RCN3	0.266117	0.204566	0.243604	0.441599	0.533324	0.567666			MAP7D2	0.00394706	0.00313118	0.00306576	0.0205041	0.019505	0.0186078			NUMA1
		AL592295.3	0.0294659	0.0311826	0.0328668	0.0848566	0.0727498	0.0789304			CDH23	0.00163384	0.00124899	0.00149465	0.00948923	0.0123843	0.00355401			AC008667.1
		FN1	2.83718	1.37769	1.64831	4.62437	3.70514	3.8921			PDE3A	0.000532646	0.000373249	0.0014618	0.00504136	0.00452822	0.00310455			COL27A1
		GDPD3	0.298395	0.248152	0.321402	0.52203	0.642939	0.628284			LINC01362	0.000476531	0.00100178	0.00142669	0.00448096	0.00815898	0.00299011			HDHD5
		DCDC2	0.00522341	0.0159316	0.00511296	0.00223685	0.00319062	0.00103779			KCNQ3	0.0058795	0.00447067	0.0068663	0.018648	0.0441755	0.0331561			RASGRP2
		MMP2	0.169037	0.351592	0.363383	0.519746	0.762108	0.533116			PPARGC1B	0.000798479	0.00053008	0.00103801	0.00600898	0.00531784	0.00185643			PKDCC
		P4HA2-AS1	0.126622	0.119915	0.0821543	0.306423	0.278304	0.311951			XIRP2	0.0131114	0.0165379	0.0125941	0.0378936	0.109964	0.085068			IGFBP2
		NPW	0.194198	0.238919	0.217567	0.436086	0.45084	0.542698			AC097713.1	0.000786248	0.000826438	0.00143853	0.00438525	0.00925501	0.00217074			SMAD6
		POU3F1	1.85411	1.62032	1.88229	3.95921	3.577	3.66489			LINC02046	0.00714284	0.00273017	0.00712834	0.041485	0.0324852	0.0215134			P3H2
		AC010201.2	0.482931	0.127262	0.301805	1.18465	1.61878	1.24149			AC073333.1	0.0419185	0.0409458	0.0429954	0.204815	0.241729	0.238479			LMO1
		SPTBN5	0.0471534	0.0530171	0.0360167	0.077113	0.136798	0.0892308			FIBCD1	0.0569116	0.0332337	0.0626685	0.353759	0.22744	0.246359			ANKRD24
		HIST1H2BD	0.104603	0.0806905	0.079733	0.1841	0.186499	0.216705			LMO1	0.00236601	0.00180869	0.00295151	0.00850671	0.0164572	0.0130646			KIAA2013
		NKILA	0.0845779	0.0439392	0.115781	0.441099	0.359532	0.506038			EFCAB3	0.00045384	0.000293562	0.00114972	0.00329242	0.00482853	0.00154216			SEMA5B
		WDR97	0.127459	0.143726	0.11835	0.291847	0.24857	0.36513			Z93403.1	0.000804033	0.00104016	0.00373425	0.0133593	0.00873633	0.00563499			SLC6A8
		GALR1	0.168729	0.164182	0.153985	0.32126	0.437801	0.322368			VRK2	0.000480868	0.000269572	0.00123172	0.00399864	0.005283	0.000796574			RARA
		NANOS1	0.46105	0.350485	0.374407	1.05468	0.73986	1.02997			FRAS1	0.000310443	0.000355976	0.00139416	0.00266161	0.00523223	0.00249338			GDPD3
		C9orf24	0.120129	0.135508	0.15988	0.287942	0.358814	0.248684			AC068633.1	0.00343619	0.000950483	0.004467	0.0154055	0.0196917	0.0112345			AL591135.1
		SHROOM3	0.0628434	0.132574	0.106846	0.0399976	0.0628043	0.0467578			AC037486.1	3.40818	3.0894	4.50511	21.2126	18.8168	17.6969			FGF17
		TMEM88	0.697567	0.477939	0.726567	2.08024	1.84597	2.01742			LDHAP4	0.0196657	0.0160774	0.0149919	0.113008	0.0707323	0.0904915
		HSD11B2	0.0636724	0.0551309	0.0726356	0.201255	0.233756	0.252105			AC008060.1	5.56605	5.82584	5.58311	29.5795	28.8662	30.5072
		SLC4A10	0.00581978	0.0139737	0.00831156	0.00235245	0.00363304	0.0026194			FUT11	0.000804343	0.000450911	0.00206029	0.00644378	0.00773221	0.00244277
		GPRC5A	0.0219627	0.0140121	0.0221534	0.0971872	0.0719193	0.0683469			GALNT13	0.427321	0.377272	0.308255	1.69708	2.04046	2.03214
		DDO	0.101592	0.0831653	0.115893	0.032111	0.0606738	0.0487566			FOSL2	0.04989	0.0319201	0.0218277	0.112183	0.240437	0.187647
		AC105118.1	0.306178	0.300452	0.22121	0.645175	0.926845	0.63757			KCNC3	0.00026206	0.000440729	0.00201376	0.0025512	0.00616947	0.00332818
		UBE2QL1	0.0223796	0.0386375	0.023828	0.0502663	0.0761329	0.0618181			LINC01630	0.580907	0.65757	1.02196	4.30486	3.17788	3.68056
		DKKL1	0.148313	0.102733	0.112794	0.28648	0.277021	0.27839			AC107021.2	0.0850518	0.0320237	0.0766446	0.339848	0.31753	0.308419
		CATSPERD	0.0454167	0.0773374	0.0233145	0.0149534	0.00877552	0.00399606			ATG9B	0.00157075	0.00129575	0.00207355	0.00810548	0.00994688	0.0060933
		PIK3CD	0.00851867	0.016227	0.00777428	0.0251307	0.0362119	0.0229856			SHANK2	0.011147	0.0075322	0.00874055	0.0472342	0.0433469	0.0472624
		TNFRSF11B	0.0778078	0.0717348	0.0647579	0.186702	0.164529	0.188989			TGM2	0.205748	0.0240295	0.15685	0.799806	0.639108	0.568048
		LINC01285	0.0211579	0.0384712	0.0331651	0.0112698	0.0169584	0.0106181			AL133245.1	0.0432617	0.0188165	0.0122822	0.122536	0.12292	0.148271
		BET1	0.0437435	0.0255986	0.039749	0.0867725	0.0907885	0.087329			ANGPTL6	0.000609075	0.000616498	0.0019192	0.00350002	0.00902825	0.00255353
		AC078883.1	0.00621537	0.0055251	0.00595586	0.0187941	0.0274617	0.0306247			FGF14	0.0687469	0.106821	0.0574214	0.354637	0.32545	0.470381
		KCNJ6	0.015844	0.0258542	0.0155718	0.0111234	0.00673118	0.00675583			DLX3	0.012273	0.00656746	0.00551164	0.0257968	0.0479368	0.0474382
		FSIP1	0.0406977	0.0584925	0.05677	0.0216566	0.0262456	0.0279216			AC005865.2	0.000600159	0.000315419	0.00164709	0.00456457	0.00441534	0.00227834
		MATN1	0.086693	0.0525443	0.114022	0.242586	0.241412	0.257551			AC097467.3	0.00126062	0.00118409	0.00198746	0.00701741	0.00978733	0.00414689
		HMGA2	0.0611625	0.12901	0.114608	0.0412815	0.0609244	0.0454221			RGS7	0.032002	0.0134551	0.00439134	0.102226	0.108301	0.0751009
		ABCC1	0.0115181	0.0108157	0.0119181	0.0199209	0.0298412	0.0265778			HILS1	0.000886065	0.000620905	0.00283702	0.00988395	0.00434582	0.00489265
		GPR156	0.0344005	0.0568638	0.0632647	0.0175867	0.0320766	0.0211875			AL158198.1	0.000248174	0.000521719	0.00272437	0.00453003	0.00584257	0.00308331
		NAALAD2	0.0424472	0.0464948	0.0326706	0.0922194	0.0816223	0.100164			LINC02268	0.0203436	0.0160204	0.0229788	0.0867656	0.101927	0.09337
		CCDC110	0.00944857	0.0114535	0.00565879	0.0483438	0.0415341	0.0436458			CADPS	0.00589821	0.00107821	0.00563032	0.0156033	0.0271677	0.0184084
		P3H2	0.0126918	0.0289329	0.0208749	0.0412837	0.0471436	0.0424684			SEC14L5	0.0106132	0.0135462	0.00624152	0.0553508	0.0356941	0.0565109
		AC007938.1	0.367773	0.24913	0.276406	0.93338	0.907085	0.852758			AC107021.1	0.00127946	0.00067243	0.00175568	0.0071361	0.00753032	0.00264933
		TUBA4A	0.0132356	0.0133701	0.0123307	0.0488075	0.0447548	0.062498			CARM1P1	0.681211	0.493001	0.578421	2.7772	2.75838	2.75594
		UBE2S	3.16914	5.2532	3.60724	1.97993	0.882657	2.07945			PFKFB3	0.00411057	0.000987587	0.00322318	0.019294	0.0162439	0.00486379
		AC068768.1	1.959	1.30004	1.44237	3.32058	3.45803	3.32929			MUSK	1.25834	1.68662	1.46017	7.27096	6.48649	6.83169
		OASL	0.0405401	0.120966	0.0249022	0.00344988	0.00210895	0.00576206			SDAD1P1	0.0365749	0.0284774	0.0743531	0.193691	0.183373	0.239358
		PLIN5	0.274488	0.329734	0.280404	0.0957483	0.0969958	0.0974753			AC135050.2	18.1433	15.1886	17.6135	73.4498	80.3136	83.7117
		ST7-AS1	2.21013	2.11508	2.8928	1.0111	0.831617	1.26912			OBSL1	0.00602424	0.00422145	0.00551101	0.0257938	0.0334862	0.0141682
		GPT	0.41087	0.289777	0.453369	1.12394	0.788119	1.05824			AL136115.2	19.7069	19.8219	22.5513	92.7726	93.1052	99.4604
		BCL2L2	0.0532453	0.0616097	0.0579797	0.211519	0.24224	0.152045			IGFBP2	104.216	106.588	79.0929	411.184	444.115	481.765
		TTPA	0.116351	0.17148	0.153737	0.0518569	0.054344	0.0649592			IGFBP5	6.94133	7.08788	8.80289	31.661	34.1912	37.8846
		RPL17P50	0.740536	1.74547	0.591347	3.59554	2.39275	4.25694			NRN1	0.0352661	0.0157261	0.0175972	0.0617718	0.119505	0.138672
		AC083843.3	0.0430794	0	0.0688011	0.476576	0.388448	0.389149			MEFV	0.0219998	0.0297313	0.0258757	0.105174	0.0924864	0.147509
		NEB	0.0430884	0.0282538	0.0370235	0.0928264	0.123546	0.061923			AP002852.2	0.0599156	0.0553445	0.0448455	0.215419	0.240434	0.278207
		FOXD4	0.31804	0.192763	0.30476	0.914782	0.924857	1.29283			CD180	9.05291	7.55547	7.95977	35.6995	32.8608	41.9251
		LRP1	4.56251	2.33665	2.86765	7.67013	7.19373	6.76343			BHLHE40	0.186761	0.179481	0.0585772	0.487005	0.753733	0.751342
		HSPA12B	0.201133	0.223339	0.16429	0.076434	0.0622999	0.0586297			FOXH1	0.00124099	0.00100988	0.00241701	0.00608934	0.00883538	0.00508409
		GRB14	0.02457	0.0333222	0.0341895	0.0121104	0.0151355	0.0110874			DSCAML1	0.0193722	0.00838452	0.00781843	0.0450678	0.0553313	0.0644959
		MGARP	0.0442868	0.0456315	0.0282918	0.122484	0.128786	0.111834			GAL3ST2	0.0182447	0.0102639	0.0239777	0.0899021	0.0695703	0.0688176
		FAM184A	0.0326114	0.0571899	0.0489103	0.0164819	0.0226141	0.0161092			DGCR5	0.0177441	0.020196	0.0171178	0.0791734	0.0895601	0.0731379
		RGS9	0.0141006	0.0173926	0.0173837	0.00519973	0.0063573	0.00518034			LDLRAD4	0.00149591	0.000285886	0.00149287	0.00868809	0.00440212	0.00187729
		BHLHE40-AS1	0.0211402	0.0320324	0.0229103	0.0555437	0.0561653	0.0567316			VGLL3	0.000666176	0.0008845	0.00163582	0.00480001	0.00675825	0.00203284
		SGPP2	0.0531489	0.0608009	0.0624679	0.01909	0.0301862	0.0229568			CNTNAP5	0.000811141	0.000511562	0.00148407	0.00378379	0.00644492	0.00171693
		FLNB	0.00613051	0.0250808	0.018052	0.0493817	0.0919878	0.0597052			KCNQ5	0.000613339	0.000670479	0.00208724	0.00597096	0.00541477	0.00250618
		BTBD17	3.7798	2.86193	2.47448	1.23059	0.667835	1.19546			LINC01122	0.0236986	0.00978607	0.0197439	0.0798215	0.0871747	0.0724395
		HSPA7	3.0462	1.93515	2.52357	6.79393	7.13866	5.99974			ANO7	0.00425573	0.00191711	0.00291987	0.0180333	0.0125237	0.0100711
		INTS6-AS1	0.0156956	0.0159819	0.0115308	0.0319491	0.0462795	0.0324811			NPR3	0.000489055	0.00102811	0.00268434	0.00185978	0.0075557	0.00573846
		VGF	46.4803	47.4747	39.9765	27.027	18.4968	21.7213			COL15A1	0.0815402	0.0874138	0.0985301	0.377034	0.38142	0.394246
		MAGEL2	0.138767	0.0265598	0.0699857	0.52518	0.484042	0.440832			C3orf58	0.346211	0.388168	0.443402	2.24695	1.76596	1.01957
		DBP	0.682126	1.00662	0.947312	0.403088	0.492825	0.29748			AP000255.1	0.0254303	0.00610976	0.0199404	0.0607868	0.0972864	0.0651952
		PCDH18	0.603441	0.459632	0.779118	0.245544	0.265808	0.296192			ANKRD20A1	0.00306619	0.00146496	0.00286871	0.00975208	0.0168158	0.00500228
		RAB27B	0.0235	0.0424085	0.0242684	0.0101644	0.0136222	0.00544128			AC092920.1	0.0398072	0.0097307	0.0660567	0.27037	0.144386	0.0638972
		AC008728.1	0.11382	0.108963	0.099746	0.047138	0.0371055	0.0294791			LINC01134	0.216027	0.204363	0.306316	1.15559	0.937687	0.929433
		CARNS1	0.112109	0.0929826	0.169623	0.313322	0.414997	0.363414			EFNA3	49.6716	47.5082	49.9007	200.977	206.601	213.983
		AC099548.2	0.000417738	0.00253189	0.00200148	0.0198717	0.0231656	0.0185247			ALDOA	0.000867709	0.0010134	0.00238136	0.00762603	0.00709299	0.00186328
		AC107021.1	0.0175396	0.0129417	0.0158329	0.0776144	0.08561	0.0460291			ABCB5	0.00351055	0.00349579	0.0060849	0.00730734	0.0201178	0.0255059
		AC008667.1	0.186161	0.148131	0.223401	0.351488	0.496553	0.370236			FBN3	0.111796	0.21054	0.0830959	0.595195	0.610005	0.514429
		ARID5A	0.213272	0.213045	0.208152	0.436922	0.443378	0.447583			SLITRK6	34.4346	34.0513	30.6413	130.867	141.469	142.292
		COL15A1	0.0218922	0.0163996	0.0322137	0.0922492	0.10347	0.0742354			ENO1	0.115739	0.126307	0.0971353	0.441093	0.47915	0.501617
		MAATS1	0.0254725	0.0427536	0.0234702	0.0108383	0.0119261	0.010258			PTPRD	0.0161448	0.0148488	0.0138462	0.0798139	0.0613677	0.0473598
		GIMAP2	0.185696	0.191574	0.233471	0.0349669	0.0855027	0.0340681			HIF3A	0.0094314	0.00566486	0.00554651	0.0420141	0.0337019	0.0130195
		DUSP5	0.180918	0.272053	0.171902	0.532033	0.390285	0.527524			ANKRD20A3	0.00391055	0.00261574	0.00439044	0.0140599	0.0204003	0.0107966
		AL139424.3	8.15734	6.91381	6.24155	3.3303	3.89362	3.56078			AL121852.1	0.00100553	0.00030198	0.00170832	0.00407875	0.00577719	0.00224736
		RND1	1.19767	1.60829	1.42599	0.745783	0.538356	0.750906			LINC02241	0.012306	0.00532619	0.0158931	0.0407412	0.0500603	0.0459669
		MEF2C-AS2	0.161619	0.319992	0.149494	0.0677933	0.0947263	0.0763158			ANKRD20A2	0.198374	0.0997243	0.236705	0.970851	0.545699	0.678659
		HEPHL1	0.0227637	0.0502458	0.0390686	0.0075173	0.0128671	0.00418517			RASSF7	0.116867	0.0786184	0.0791141	0.376871	0.357671	0.421606
		PPL	0.0637961	0.0403689	0.0551089	0.114964	0.125362	0.119113			PTPRN	4.89542	4.80242	5.06036	20.7081	19.8488	20.2775
		ARRDC3-AS1	0.0593211	0.0641347	0.0503576	0.0201015	0.022408	0.0151412			ANGPTL4	0.000954047	0.00074628	0.00225296	0.00647986	0.00633331	0.00306281
		MYO15B	0.0832856	0.0940297	0.101716	0.164401	0.214253	0.195127			FAM155A	0.0297108	0.0439526	0.0332195	0.224295	0.113338	0.100257
		PPARGC1B	0.00729865	0.0125084	0.015676	0.0400932	0.0558269	0.0378224			AL034417.4	0.000808355	0.000743466	0.00166385	0.00630173	0.00460894	0.00167383
		GDPD2	1.91191	0.844769	1.05976	3.295	2.88924	3.17624			MIR4527HG	103.14	100.525	121.584	427.994	439.8	448.023
		TPM2	1.2342	1.90488	1.80455	2.93458	3.79479	3.30185			TPI1	0.0793267	0.11465	0.0952462	0.61841	0.364751	0.177947
		SMAD6	0.0724207	0.106195	0.137426	0.19857	0.254362	0.21295			AC005696.4	8.03297	7.88542	7.65802	31.0957	30.8953	32.8423
		AC006058.1	0.700045	0.375482	0.643113	1.15138	1.53339	1.4194			PPP1R3C	0.0587739	0.0397403	0.0424474	0.217493	0.177004	0.181247
		AANAT	0.00748864	0.0204248	0.00896996	0.0807738	0.0810304	0.0922461			AL020995.1	0.0202562	0.0171827	0.0107282	0.0745976	0.0805249	0.0412079
		PAMR1	0.0902081	0.0923482	0.111488	0.0458422	0.0577722	0.0451546			KLHL2P1	0.0588332	0.0927608	0.0726583	0.313223	0.294326	0.276134
		HIST1H3E	0.80513	0.720361	0.964392	1.73898	1.52976	2.10161			PNMA5	0.00151662	0.00239121	0.00156084	0.00634413	0.00836825	0.00628081
		RUNDC3A	0.342698	0.370907	0.356732	0.676996	1.01808	0.881971			DPP4	1.31891	1.55783	2.3509	6.37027	5.82189	7.92091
		PIM1	2.54777	2.25802	1.54507	0.844232	0.99154	0.888222			AL513534.1	0.255025	0.247714	0.217653	0.889051	0.892061	1.05588
		AL365205.1	0.0737242	0.116567	0.0767892	0.226948	0.307819	0.284289			ARHGEF37	16.1018	17.2748	16.1574	60.3777	69.6682	63.0647
		CAMKMT	0.0611539	0.0875664	0.0808199	0.0299364	0.0441486	0.035311			TPI1P1	0.453669	0.455559	0.341624	1.35123	1.57966	1.95016
		EPS8L2	0.0235735	0.0308617	0.0135536	0.0771933	0.0714213	0.0720147			OLFML2A	1.74992	1.81405	1.5808	6.73623	6.30331	6.99608
		IQGAP2	0.0165764	0.0290798	0.0172655	0.00626454	0.009191	0.00646813			KLF10	0.873776	0.684795	0.625087	2.62376	3.08452	2.76871
		LINC01141	0.014661	0.0220803	0.0219957	0.269335	0.388183	0.252834			GPI	0.117251	0.106759	0.10043	0.331713	0.504378	0.424749
		MT-ND3	2617.93	8458.72	5302.81	1022.63	945.352	1312			RIMKLA	0.000977306	0.000599236	0.0020116	0.00495533	0.00515282	0.00281066
		SLC16A14	0.194657	0.190111	0.209219	0.0775647	0.0898411	0.0897758			PDE1A	0.0106187	0.0115464	0.00904413	0.0545838	0.0398688	0.0272953
		NAMPTP1	2.57217	1.80116	2.13375	6.96188	4.67808	5.58322			TESC-AS1	0.0256796	0.0289673	0.0403946	0.116233	0.113354	0.130557
		LZTS1	2.3603	1.52471	1.91775	4.32167	3.99312	3.89088			DHRS3	0.0600302	0.0742339	0.0884309	0.256483	0.289663	0.302226
		LINC01114	0.23227	0.12361	0.194525	0.423036	0.498057	0.565249			CNTN2	0.00279289	0.00172686	0.00255495	0.0109957	0.00870232	0.00786206
		HIST1H2BE	0.137055	0.220509	0.214907	0.468644	0.468491	0.531034			PREX2	3.17117	3.0964	2.40651	11.1426	10.7783	11.5191
		GRIN2C	0.32064	0.283207	0.313943	0.10695	0.122042	0.119086			PLOD1	15.0571	13.3158	15.1552	55.3016	54.6744	56.1853
		OSMR	0.465795	0.231576	0.32521	0.991252	0.793903	0.748618			ENO2	0.133254	0.0879992	0.141686	0.403268	0.455782	0.521993
		MT-CO3	6901.31	19401.3	14215.6	2966.73	2497.84	3642.76			TFR2	0.00702008	0.00699056	0.00777402	0.0419642	0.0188464	0.0221019
		CTXND1	0.13778	0.110673	0.137859	0.251588	0.285145	0.258327			HERC2P3	0.16728	0.168168	0.16114	0.600618	0.638383	0.653868
		JAM2	1.36442	0.973993	1.06553	2.56154	2.11878	2.39439			TMEM150C	1.70049	1.40284	1.23518	5.4641	5.28105	5.78606
		CDH5	0.00164499	0.00997022	0.00131359	0.0391259	0.0444988	0.0344474			KDM3A	0.000818586	0.0014433	0.00260889	0.00666767	0.00730446	0.0036452
		GADD45B	2.73089	5.19691	5.95594	9.8917	12.0144	11.3036			SORCS1	0.00119218	0.0010741	0.000934811	0.00621754	0.00501189	0.00141063
		DUSP15	0.766053	0.889088	0.839492	0.459795	0.345376	0.429989			SLC9A2	0.16388	0.130005	0.297007	0.686697	0.909927	0.563432
		AC018647.1	0.145458	0.141825	0.141405	0.314837	0.301526	0.323298			AC133552.1	0.234674	0.168122	0.187097	0.721913	0.76004	0.74202
		ARL4A	10.2121	8.76888	9.52516	4.98039	4.21556	5.17586			VWA5B2	0.295514	0.235282	0.21263	0.872658	0.923528	0.974648
		UBBP4	3.34251	2.16681	1.1837	0.418005	0.57003	0.393833			ABTB2	43.1876	39.7541	41.3078	144.73	149.511	167.44
		PCAT6	0.391403	0.474456	0.625101	1.78973	1.4823	2.79638			SLC6A8	0.0547553	0.031264	0.0333937	0.143957	0.179036	0.130644
		TCP11L2	0.0682296	0.0995865	0.0922893	0.199485	0.230711	0.193821			AC092720.1	30.1715	22.0059	22.2425	90.9115	90.0664	94.4674
		AC135050.2	0.0899363	0.082591	0.0391733	0.307528	0.357559	0.308855			TXNIP	0.206007	0.201237	0.192072	0.67746	0.706942	0.831188
		CREG1	0.155057	0.154789	0.16856	0.41082	0.311941	0.386817			PRSS23	0.0465004	0.0408792	0.0278436	0.109314	0.135596	0.190239
		AC096540.1	0.409304	0.343492	0.486078	1.17264	1.61824	1.16351			MIR9-3HG	0.110963	0.105183	0.117382	0.351078	0.436968	0.434468
		DUSP4	8.59249	5.66069	5.38208	16.0762	12.6974	14.775			RAB20	0.0522824	0.0279136	0.0546609	0.16158	0.146529	0.183296
		COL4A1	2.43148	1.70764	1.84608	4.50758	4.81805	3.84675			CYP26B1	0.00399854	0.00448313	0.00804735	0.00973162	0.0219647	0.022815
		HPCA	0.0907823	0.0611365	0.0684658	0.228758	0.231933	0.236079			RIMS4	0.0769903	0.0303472	0.0759336	0.241543	0.226565	0.202598
		EMID1	0.147179	0.127435	0.138049	0.25586	0.264633	0.317269			BCL2L2	0.193236	0.161006	0.130993	0.571942	0.539627	0.662929
		AFAP1L1	0.0130173	0.0223089	0.0100364	0.0580994	0.0594982	0.0669041			LOXL2	0.319108	0.319011	0.385589	1.3284	1.12553	1.22456
		MRPL41	12.9309	19.1238	13.0043	7.42129	5.25633	7.26614			AC092647.5	0.0895191	0.0630584	0.0861801	0.332225	0.260676	0.266562
		SERPINI2	0.0978423	0.0746385	0.107767	0.174491	0.240717	0.243125			EPS8L2	0.000791479	0.000723423	0.00198327	0.0052345	0.00415196	0.00256522
		LINC01619	0.285207	0.246947	0.245049	0.109497	0.119894	0.0900952			HECW1	0.18333	0.184719	0.256033	0.808549	0.603345	0.784688
		CTGF	6.04645	4.80699	3.40178	1.9003	1.63298	1.78948			AC009509.1	0.95038	0.895353	0.885563	3.11955	3.16692	3.44437
		DACH1	0.0130907	0.0256201	0.0213741	0.00695782	0.0104851	0.00801763			TNIP1	0.243609	0.315072	0.159528	0.826766	0.870889	0.881072
		STUM	0.100279	0.0434584	0.083811	0.290849	0.295863	0.24641			PLOD2	0.00546932	0.0026739	0.00453793	0.0139303	0.0145978	0.016856
		APOL6	0.708894	0.6673	0.636213	0.336595	0.345769	0.2724			AL157911.1	0.0164566	0.0139854	0.0240232	0.0468692	0.0669749	0.0734689
		SEMA5B	0.497882	0.31706	0.408914	0.901512	0.722124	0.915738			AL357060.2	0.00059112	0.000754479	0.00208579	0.00449582	0.00546711	0.00163202
		KCNH7	0.0589759	0.0857393	0.0904345	0.0283119	0.0352507	0.033014			RALYL	27.2008	20.3472	35.8574	98.2354	93.3364	99.4057
		GTF2IP20	0.136378	0.117291	0.143582	0.284043	0.27102	0.259965			WSB1	0.506762	0.330103	0.685589	1.17256	1.63832	2.42382
		SCN3B	0.0710737	0.0452679	0.0480976	0.170581	0.159676	0.204777			AC083843.3	0.0685767	0.0691988	0.060225	0.196109	0.209878	0.289679
		ADAMTS10	0.030882	0.0336914	0.0674053	0.134378	0.176825	0.135679			NR2E1	0.627678	0.72344	0.665501	2.22865	2.24664	2.57454
		CRYBB1	0.0100124	0.0101141	0.0106604	0.118149	0.085768	0.0781115			TRIM2	0.0958063	0.053385	0.0855322	0.203675	0.309111	0.30594
		ABCA1	1.39901	0.993693	1.80973	0.635633	0.722061	0.441466			LRRC8E	0.550679	0.300133	0.391817	1.48915	1.44047	1.52036
		GAPDHP1	9.18289	8.06461	7.58232	23.8075	20.1514	26.2399			AC012085.1	0.0556667	0.0222903	0.0339494	0.107525	0.179416	0.109778
		RNF165	0.240842	0.213797	0.189748	0.474544	0.472123	0.439336			AATK-AS1	0.00079591	0.00184931	0.00310402	0.00637198	0.00690329	0.00427919
		HERC6	0.0131661	0.0396042	0.0171334	0.00377621	0.00197866	0.0048054			RIT2	0.12685	0.076191	0.0696259	0.176415	0.394623	0.400251
		KCNJ2	3.46852	2.33138	3.25671	1.42557	1.33612	1.23045			TYMP	0.371965	0.420945	0.241629	1.02498	1.17012	1.40384
		PER3	0.353838	0.288239	0.334451	0.149501	0.160459	0.101659			EPAS1	0.0265502	0.0173541	0.0281662	0.0760207	0.111616	0.0572865
		RSRP1	0.250857	0.29814	0.353105	0.548159	0.640553	0.638565			AFAP1L1	0.00954069	0.00675277	0.00934189	0.0288792	0.0308978	0.0273997
		PAWR	0.0348726	0.0632447	0.0427422	0.0167474	0.0157224	0.0203128			AC092691.1	0.00201058	0.00126801	0.00275894	0.00734001	0.00739587	0.00541222
		MIR34AHG	0.260236	0.247082	0.320414	0.484312	0.606869	0.622965			AC012409.2	0.0538146	0.0347477	0.0538547	0.14547	0.177738	0.154694
		ENO3	0.517388	0.42934	0.449201	0.825908	1.08492	1.25754			KAZN	0.0135324	0.0109914	0.00844059	0.0355549	0.0434432	0.0356633
		DPP4	0.0228844	0.0152572	0.0243654	0.0763712	0.0835715	0.0718827			AC007376.2	0.082398	0.0688133	0.120812	0.26441	0.378666	0.258655
		LINC01125	0.101812	0.130273	0.178088	0.318231	0.389076	0.321497			EGFL7	0.00575712	0.011296	0.00737331	0.0280233	0.0372722	0.0137755
		CNR1	0.610134	0.504077	0.624393	1.38665	1.45979	1.24775			MUM1L1	0.336077	0.270579	0.47098	1.47926	0.925873	1.12529
		NAP1L3	2.62876	3.12889	2.77356	1.26326	1.41578	0.908439			AL357079.1	0.00167556	0.00217561	0.00297546	0.0116942	0.00594597	0.00448998
		USP18	0.166661	0.193723	0.207832	0.0618786	0.0756541	0.0674944			U91319.1	0.790914	0.647799	1.15577	3.68735	2.35771	2.46721
		RSBN1	0.549775	0.48987	0.576117	1.24109	1.02696	1.08187			FBLL1	0.00248234	0.000792677	0.00250082	0.00602238	0.00961667	0.00355686
		PTPRF	2.85281	1.81408	2.10245	6.15578	5.11058	5.25667			AC009264.1	0.0581007	0.0371734	0.180251	0.418836	0.211863	0.247589
		BNIP3P1	0.0594142	0.0480143	0.0948891	1.31457	0.937545	0.97583			AC015910.1	0.00755798	0.00709918	0.00750252	0.0347344	0.0222415	0.016871
		DOC2A	0.0565531	0.0471304	0.0282249	0.156408	0.13864	0.174157			SLC1A1	0.00102308	0.00133825	0.00212142	0.00657073	0.00501782	0.00269907
		MT-ATP6	4522.17	11623.8	9834.92	1489.01	1235.5	1619.48			ADGRL2	1.54273	2.08283	1.88215	5.96839	5.79795	6.38474
		TMEM229B	0.129683	0.146662	0.152153	0.0545007	0.083782	0.0655937			BNIP3L	0.0202339	0.0127034	0.0227091	0.0582897	0.0694576	0.053364
		SNCAIP	0.185428	0.130185	0.195461	0.074966	0.0802676	0.0632372			RORA	0.0902656	0.0913655	0.0275251	0.335634	0.132816	0.244598
		ADAM11	0.506298	0.461966	0.446047	0.191775	0.262381	0.216927			NOTUM	0.152286	0.0891531	0.095226	0.428104	0.385744	0.319325
		AL109615.3	0.0222712	0.0260328	0.0260415	0.0633551	0.0769214	0.0656456			SPACA6P-AS	0.0668552	0.0493808	0.143808	0.236372	0.249913	0.329251
		ATP7A	0.0700861	0.0471081	0.0606304	0.149602	0.15222	0.114004			XKR8	0.0947415	0.0974085	0.0935162	0.26885	0.337375	0.326194
		SPRY4	12.4806	8.81906	9.27348	25.7118	25.8681	23.7132			NWD1	0.00129546	0.00128158	0.00209134	0.00324561	0.00560624	0.00568051
		DPY19L2P2	0.271333	0.167345	0.219527	0.540303	0.4783	0.476739			RUNDC3B	0.0501813	0.0507332	0.0599233	0.167814	0.166836	0.185079
		PHF24	0.0289522	0.0228885	0.0201039	0.20053	0.134504	0.195375			KCNK3	0.00106954	0.00165673	0.00169936	0.00393881	0.00795138	0.00217581
		PIFO	0.975411	0.871232	0.961518	0.227173	0.353496	0.379429			RAB3C	0.253286	0.256123	0.215776	0.810236	0.76359	0.789019
		PPP1R13L	0.20092	0.256372	0.212047	0.56673	0.518083	0.590516			SEZ6L	8.9027	7.48166	7.47148	24.6453	26.2642	26.4758
		AC145098.2	0.363076	0.238921	0.298214	1.36565	1.09441	1.13727			PFKL	1.01847	1.35602	1.16666	3.83643	3.67505	4.01997
		AC107021.2	0.494457	0.163466	0.717896	2.7516	2.49273	2.08563			EGLN1	0.0616459	0.0755965	0.112788	0.171913	0.278162	0.331885
		ABCA5	0.50719	0.440921	0.576083	0.264215	0.251876	0.237317			ERICH2	0.00929877	0.00775465	0.00822536	0.0266525	0.0309826	0.0243998
		INHA	0.282668	0.348455	0.336669	0.795021	0.93313	0.92655			CCDC3	0.241779	0.252874	0.151856	0.691637	0.771679	0.657562
		CABP1	0.0351741	0.0156338	0.00561757	0.115439	0.126866	0.140093			ARRDC2	0.0115908	0.00657508	0.0119497	0.0371276	0.0301387	0.0284452
		LIPA	0.578335	0.363117	0.392107	0.194548	0.200469	0.182188			FAM160A1	0.00192401	0.00167065	0.00252536	0.00598055	0.0094776	0.00381077
		DNER	0.262079	0.171318	0.179644	0.458928	0.455347	0.455973			CD96	0.00378557	0.00325561	0.00613906	0.0198923	0.0141783	0.00665098
		GADD45G	17.0888	33.2425	36.0971	6.61672	8.58504	10.9762			SCN7A	0.234625	0.175716	0.152928	0.758398	0.543729	0.518219
		PTPN18	0.572707	0.42556	0.591686	1.18482	1.01751	1.34717			CARNS1	0.137573	0.114459	0.111028	0.379161	0.37294	0.400747
		HOMEZ	0.329864	0.312566	0.393259	0.74783	0.669239	0.768309			TET1	0.0463345	0.0241127	0.0411404	0.117467	0.119976	0.113815
		GGT1	0.123464	0.11519	0.117423	0.228666	0.304902	0.287937			AP000446.1	0.0184105	0.0165871	0.0406013	0.0960157	0.0619177	0.0726134
		SLC12A2	1.30839	0.843126	1.02942	3.0975	2.57054	2.58638			PDE4C	1.11555	0.760585	1.65488	3.48548	3.68206	3.62096
		AP002852.2	0.012646	0.0344911	0.0151475	0.185367	0.316432	0.288184			TMEM88	0.412013	0.384954	0.351784	1.19464	1.13463	1.26953
		HS3ST3B1	0.562563	0.542556	0.500065	1.16134	0.917295	1.16829			STAC2	0.0370762	0.0277219	0.0333056	0.101748	0.100952	0.103023
		HERC2P2	0.0916213	0.0575288	0.0794794	0.157506	0.172957	0.195679			ADAMTS9-AS2	1.03172	0.494667	0.894152	2.47796	2.71654	2.39872
		CNGA3	0.150228	0.146555	0.176838	0.421112	0.454146	0.328819			LINC00685	1.42736	1.44376	1.13027	4.04142	4.105	4.31815
		NUMA1	2.01056	1.43689	1.59424	3.73456	3.71986	3.64663			ARHGAP21	0.0768126	0.0605543	0.0527015	0.223946	0.207206	0.176726
		ITFG2-AS1	0.0179546	0.0220893	0.0235391	0.0613669	0.0743035	0.0613986			PSD2-AS1	0.14679	0.135391	0.11592	0.395042	0.398741	0.446259
		NFIL3	0.256327	0.210569	0.230061	0.56948	0.60457	0.673245			PDK3	0.0172396	0.0159464	0.0132476	0.054545	0.0365274	0.0552122
		RAB3A	0.439148	0.250509	0.391933	1.28123	0.984131	1.14554			AC005532.1	0.0012717	0.000782462	0.00263884	0.00537861	0.00648063	0.00214087
		GAPDHP65	4.96132	4.5011	4.5349	11.4604	10.129	13.6834			DNAH14	0.00593505	0.00458827	0.00420342	0.0175899	0.0162261	0.0119459
		SCG3	3.39228	2.4032	2.51556	7.03388	5.61548	6.48726			ROR1	0.00238207	0.00143076	0.00198457	0.00595276	0.00838685	0.00375808
		RIMBP2	0.0301581	0.029371	0.0275816	0.08241	0.100059	0.0730284			FAM135B	0.143087	0.0977874	0.0735428	0.386084	0.293115	0.297333
		AC108062.1	0.0135731	0.0169569	0.0119447	0.0309506	0.0374662	0.0325861			SMAD7	0.289824	0.191233	0.338674	0.813066	0.813461	0.852739
		CRYBG3	0.0536267	0.0464328	0.0444544	0.14323	0.136086	0.116703			HSD17B7P2	0.110121	0.0676061	0.0722113	0.272755	0.238027	0.265019
		MT-ATP8	1564.98	3067.82	1921.04	408.498	281.819	366.498			LRP2BP	0.490942	0.323731	0.60555	1.60824	1.3541	1.32878
		UGDH-AS1	0.200047	0.184868	0.267621	0.372838	0.523961	0.442398			MMRN2	0.0339673	0.0357036	0.0444916	0.119777	0.10223	0.117225
		MST1	1.21493	1.43848	1.19128	2.61309	3.4929	3.04187			GTSCR1	0.243929	0.307677	0.273863	0.775821	0.809188	0.881621
		LOXL3	2.56901	1.95676	2.71159	4.75612	5.21666	4.85895			AC007405.3	0.119752	0.125645	0.0782214	0.333322	0.303449	0.350818
		SPRY2	35.5288	26.4815	24.4318	69.3833	61.8687	64.9246			GAS7	0.00399211	0.00276671	0.00240792	0.0105434	0.00877864	0.00884164
		GAPDH	347.081	272.981	264.292	852.502	734.07	910.254			LINC00298	2.35643	2.17646	2.81731	7.5237	6.98593	7.48009
		MFSD12	0.425161	0.399206	0.428559	0.710337	1.05584	0.904704			IRX1	0.0159959	0.0132303	0.0115146	0.05345	0.043214	0.0275113
		PARVB	0.0538415	0.0703036	0.0582879	0.139315	0.140271	0.1391			AC013472.2	0.881331	0.530033	0.985738	2.28166	2.40831	2.4412
		RENBP	1.99083	2.69979	2.53616	0.902323	1.33284	0.963708			FER1L4	4.12242	3.51039	4.29632	12.2239	10.3654	13.1104
		AL513534.1	1.53191	1.84039	1.63834	4.32758	5.25399	5.94751			AC009407.1	0.015803	0.0148271	0.0200841	0.0488831	0.0535271	0.0475833
		FAHD2B	0.580585	0.740822	0.634428	0.291949	0.244224	0.249797			EYA2	2.64006	2.09888	2.07588	6.80464	6.86581	6.69019
		PTPRU	0.0959465	0.0733231	0.0943833	0.218055	0.201712	0.190985			KDM6B	0.341451	0.206826	0.333538	0.950744	0.749353	0.92673
		SYNGR3	1.9245	1.56624	1.96579	3.96466	3.66995	4.17164			TMEM249	0.519731	0.377239	0.671228	1.4477	1.46296	1.69548
		TLE6	0.201732	0.167315	0.260006	0.53052	0.651018	0.699712			TMEM145	0.0429417	0.0203558	0.0369725	0.0960581	0.105307	0.0964731
		SMOC1	0.0114476	0.0254051	0.0132199	0.00292252	0.00404955	0.00477277			AC007285.1	0.273108	0.199353	0.284541	0.734696	0.688351	0.802893
		FAM84A	1.3246	0.999086	1.05913	3.23532	2.72838	2.70451			BCL3	0.00570621	0.00374868	0.00880888	0.0162747	0.0167921	0.0187081
log2 FC>=2		PRSS35	0	0	0	0.274289	0.232166	0.252554			ANKRD20A4	0.00311047	0.00214851	0.00439016	0.0094628	0.00954572	0.00858767
		FKBP9P1	0.155104	0.133621	0.118404	0.353967	0.341728	0.379715			GALNT18	0.355998	0.180373	0.321194	0.891841	0.918054	0.674295
		DDIT4	2.5059	2.51638	5.28091	12.7949	14.3798	13.0778			ANKRD24	0.161245	0.146773	0.241792	0.566405	0.489185	0.514023
		ETS1	0.0626357	0.0812444	0.101202	0.197362	0.226135	0.169622			ACRBP	0.257166	0.303637	0.122462	0.757353	0.563267	0.70028
		FBXL8	0.466798	0.22962	0.507814	1.44444	1.64705	1.50836			ZNF469	0.613323	0.461807	0.596419	1.61049	1.46549	1.75938
		SH2D4A	0.0159609	0.018887	0.0115315	0.0529714	0.047288	0.0472796			RLF	0.145043	0.08649	0.114824	0.473077	0.225727	0.309962
		GALNT18	0.124622	0.0939553	0.0929475	0.229447	0.233853	0.23434			TREH	0.217544	0.104201	0.151147	0.335099	0.437593	0.623422
		RNF19A	0.820462	0.577795	0.756186	1.91314	1.87081	1.45273			INHBB	0.00109727	0.00115336	0.00200758	0.00445089	0.00484354	0.00227209
		LRRC8B	0.0967131	0.09483	0.0988534	0.02758	0.0238365	0.024356			AL365259.1	0.00155263	0.00149968	0.00253361	0.00608521	0.00679185	0.00289639
		AL020995.1	0.0318089	0.0217939	0.0231919	0.0910333	0.11317	0.110733			CADM2	0.0391104	0.0227206	0.0533476	0.115908	0.105941	0.105833
		IKBIP	1.53344	1.62242	1.44823	3.31506	2.98456	3.31322			ANKRD6	1.17646	1.63812	1.58206	4.05487	3.9895	4.63327
		PDE1A	0.0498929	0.0586922	0.0609725	0.0152263	0.018616	0.0210918			INSIG2	0.00680355	0.00527836	0.00466795	0.0177412	0.0176378	0.0143115
		SOX21	62.3968	54.269	57.2254	30.0763	24.8203	32.3897			NEXMIF	0.182678	0.102846	0.134263	0.4655	0.384424	0.363537
		VLDLR	1.86191	1.31816	1.46517	3.67527	3.45258	3.30624			ZBTB1	0.00309547	0.00282558	0.0033534	0.0113997	0.0099483	0.00528519
		ANO7	0.0425703	0.0495393	0.0421526	0.172366	0.200374	0.171999			AC114689.3	2.16292	2.22153	1.64809	5.50367	5.58434	6.1986
		CEBPD	4.367	4.6647	4.28134	22.4973	9.74688	20.7539			SLC7A5	1.43732	1.92867	2.03105	4.78203	4.4727	6.06218
		EHD2	1.95453	1.55822	1.87292	3.76733	3.36045	3.90281			BHLHE41	0.830966	0.731652	0.808918	2.15121	2.27018	2.31541
		MAPK7	4.41429	3.62611	3.5379	8.48487	8.04825	8.42526			SLC29A4	0.00203661	0.00238637	0.00403163	0.00599271	0.00953031	0.00737423
		SLC7A5	1.15489	0.886058	1.00734	2.31592	2.31942	2.28578			KCNH7	0.00246987	0.00230766	0.00276155	0.0089054	0.00740287	0.00505113
		MGAT3	0.0360282	0.0491323	0.031647	0.160425	0.147409	0.147564			ZNF804A	0.0348683	0.023828	0.062741	0.144067	0.0944123	0.100246
		USP2	0.876168	0.780776	0.909551	0.360207	0.382744	0.385039			NUP210L	0.0890782	0.0522878	0.0793726	0.227004	0.222987	0.175668
		DNAH6	0.0368648	0.0459425	0.0390302	0.0146634	0.0210092	0.0149243			AC083798.2	0.260778	0.228496	0.24638	0.704247	0.694408	0.678289
		SNCB	0.0449592	0.123531	0.0813771	0.679742	0.55945	0.561197			SSBP3	0.00183739	0.00186902	0.00227729	0.00829454	0.00558147	0.00278188
		SPNS2	0.0655954	0.0463833	0.0461447	0.168458	0.216522	0.248175			TMEM163	4.59912	3.74677	3.54821	10.5842	11.4559	11.4936
		AC018450.1	0.220749	0.227452	0.193904	0.80182	0.736486	0.634484			GYS1	0.0119575	0.00825124	0.0102708	0.0244369	0.031965	0.0299893
		ATOH8	0.712896	0.599943	0.621152	1.32862	1.27408	1.50676			AC110023.1	5.10211	6.22747	6.00223	16.7778	14.1241	17.8364
		ADCY8	0.00239507	0.00929051	0.00267758	0.0409364	0.0414652	0.0398288			AC004656.1	3.95852	4.75492	5.559	13.5418	12.3758	14.112
		AL139220.2	0.107609	0.1251	0.124349	0.22265	0.297551	0.309895			ARRDC4	0.030715	0.0269042	0.0553184	0.128483	0.0922704	0.0901007
		RNF122	0.409984	0.347689	0.370091	0.908903	0.832885	1.01204			PRSS3	0.250481	0.231011	0.29271	0.707946	0.680045	0.762937
		AGT	33.3926	20.8337	24.5109	74.5905	72.9691	72.1197			NXPH4	0.228148	0.297695	0.323862	0.62228	0.868175	0.852525
		USP28	0.292505	0.236544	0.285841	0.54483	0.548088	0.557885			P4HA2-AS1	0.478463	0.367991	0.29358	1.07691	1.11038	1.02027
		RARA	0.75347	0.804974	0.81534	1.59399	1.58343	1.7198			VWA1	0.0658535	0.033621	0.0593825	0.137377	0.191024	0.114283
		LIF	1.71043	1.34264	1.45586	4.93382	4.26894	4.81152			HIGD1C	0.0454277	0.0493943	0.0518409	0.134588	0.128568	0.143018
		F12	0.287018	0.271174	0.276383	0.98058	1.07899	0.925477			EGLN3	0.00209265	0.00183301	0.00312125	0.00641247	0.00787624	0.0050449
		CRABP2	0.384105	0.459483	0.371296	1.49842	1.79099	1.33851			MACROD2	0.122117	0.0899127	0.101445	0.318521	0.273367	0.277309
		MT3	11.0139	12.8411	8.98166	29.4357	33.376	35.1555			SMAD6	0.121773	0.133644	0.0982926	0.378634	0.285889	0.321368
		IFIH1	0.267541	0.252079	0.264139	0.103591	0.101158	0.0981193			MGAT3	0.012272	0.0098642	0.0145284	0.0424588	0.0325733	0.0255774
		LDHAP3	2.27332	1.77422	2.43703	12.2645	7.91864	12.4288			CLDN12	0.178859	0.0929139	0.157473	0.393158	0.428983	0.358225
		LAMA5	10.7358	7.25346	8.26092	22.9556	19.6251	21.5524			AC008667.1	0.263032	0.150806	0.25156	0.581968	0.73886	0.517144
		GPX3	1.03461	0.653757	0.744145	2.36218	2.28762	2.77486			AC104521.1	0.111276	0.0829111	0.108239	0.26568	0.31088	0.256665
		CCDC184	17.1489	11.5957	12.4102	37.5871	31.5667	37.1654			TBC1D3L	0.0457032	0.0293574	0.0522619	0.115867	0.115815	0.115666
		NUDT18	0.71454	0.657087	0.727992	1.98983	2.33282	2.32186			AC084346.1	0.0352736	0.0227175	0.0344135	0.0831194	0.102602	0.0675514
		SLC25A36	2.3182	1.97227	2.61559	5.31324	5.06538	4.33515			AC016708.1	0.00915662	0.00761021	0.012857	0.0278567	0.0206794	0.0311596
		ZFYVE28	0.0290571	0.0439009	0.0356455	0.0973672	0.119043	0.109713			LGR5	0.0233027	0.0352367	0.0415129	0.099498	0.0986512	0.072237
		FKBP9	6.90581	5.06757	5.41435	15.8242	15.4183	14.1036			CDH5	2.24752	1.09376	1.66033	3.53378	5.22529	4.91067
		ARRDC3	3.6139	3.89977	4.11039	14.1435	13.9562	11.6826			SPAG4	0.0454426	0.0320568	0.057817	0.114878	0.140778	0.112233
		FRY	0.0487578	0.0534207	0.0445506	0.0210053	0.0218768	0.0151595			AC090568.2	0.592819	0.485967	0.51063	1.66627	1.38899	1.31203
		FAM107A	0.116675	0.0815035	0.0773781	0.021877	0.0234039	0.0255776			RNF122	0.00327593	0.00299425	0.00351804	0.00606637	0.0150892	0.00550535
		TMEM145	1.96826	1.70839	2.07998	5.57376	4.53945	5.7846			FAM78B	7.08175	6.27844	5.97309	17.574	16.6127	18.6819
		CFAP44	0.128067	0.100871	0.140029	0.272803	0.33326	0.285759			C2orf72	6.02453	5.11424	6.23801	14.898	15.4242	16.9624
		EGR1	9.52545	7.38948	5.41165	29.3079	21.9056	24.9326			TMEM198	0.308512	0.413628	0.32659	0.910589	0.998096	0.955642
		SORBS2	0.0600396	0.0687819	0.0690124	0.0293746	0.0347703	0.0257289			ERO1A	0.0286379	0.0219433	0.0315846	0.0781668	0.0882131	0.0561591
		SUSD2	0.111938	0.218073	0.13408	0.619169	0.702937	0.748525			AL137145.2	0.00533575	0.00348973	0.00423035	0.0126254	0.0177955	0.00621993
		WDR54	9.03689	8.71504	7.11796	17.9423	16.0855	20.443			GALNT8	0.305412	0.237278	0.491974	0.908938	0.957374	0.843209
		BCL3	0.918312	0.962076	1.30005	2.72409	2.72154	3.39043			AC005776.2	0.00153667	0.00209978	0.00337381	0.00771361	0.0061048	0.00360619
		PPP2R5B	1.9015	1.23457	1.54657	3.59969	3.80639	3.87564			COL5A1	0.0214268	0.0147906	0.0193088	0.0574022	0.0517611	0.0414983
		FAM210A	0.372321	0.305891	0.327005	0.77387	0.796617	0.823825			KCNN1	1.64781	1.821	1.76147	4.58605	4.35723	5.15147
		PLOD2	0.2209	0.142974	0.175067	0.886095	0.689042	0.650515			PELI1	0.00487313	0.00415135	0.00795442	0.0174415	0.0164026	0.010904
		PDK3	0.155655	0.178484	0.176031	0.405826	0.409683	0.358083			PXDNL	0.0436947	0.02284	0.0479666	0.118559	0.0993919	0.0854236
		JAG1	9.95216	8.93408	9.88926	21.1568	21.7171	17.9514			CIITA	0.646847	0.592181	0.429488	1.52351	1.64256	1.36821
		CADPS2	0.0526917	0.0551687	0.0517795	0.0200415	0.0268938	0.0198665			AC096540.1	1.71799	1.3283	1.57901	3.76731	4.18704	4.34526
		KDM5B	0.943045	0.729414	0.849513	1.77229	1.79362	1.67946			TOB2	0.149109	0.0838843	0.165224	0.451497	0.306951	0.291844
		QPCTL	1.44308	1.3128	1.35495	2.93034	2.94807	3.19903			FLJ21408	0.0355864	0.026554	0.0393322	0.0844299	0.102042	0.0814839
		PARP12	0.595177	0.57394	0.589388	0.222372	0.209218	0.206984			AC091078.1	0.104701	0.109855	0.0886322	0.278711	0.244939	0.28413
		COL27A1	0.341201	0.382327	0.39416	0.759792	0.881058	0.788363			P3H2	0.118439	0.0839955	0.156649	0.36032	0.306547	0.267901
		IQCG	0.44258	0.330355	0.476161	0.949424	0.958261	0.943993			SIRT4	5.08765	4.59175	5.29995	12.0136	13.1297	14.2854
		CHSY1	1.00873	0.763423	0.897936	2.26604	2.23569	2.01175			CCDC184	0.176113	0.105524	0.205472	0.528012	0.312959	0.432202
		KIAA2013	6.87212	6.54964	6.82567	13.9912	13.3122	15.1661			HAPLN3	0.167534	0.078997	0.150396	0.338198	0.322533	0.380409
		SPRY1	7.96253	7.51631	9.38466	21.9346	19.5343	21.8371			AC131011.1	0.243302	0.167613	0.239117	0.68517	0.49103	0.53103
		C12orf65	1.5417	1.16384	1.5594	3.75636	4.11452	4.80793			ITGA10	2.12762	1.83729	2.71311	6.05866	6.09247	5.24123
		FANK1	0.0427595	0.0454378	0.0585346	0.133618	0.185522	0.140914			CEBPD	0.00819646	0.00545795	0.00683079	0.0189302	0.0185638	0.0161132
		IL1RAP	0.60842	0.466697	0.580814	1.83595	1.8	1.46389			CACNA1C	0.0346358	0.033321	0.0547776	0.108942	0.0915603	0.113454
		EFNA3	0.278882	0.23269	0.190884	0.93758	0.955255	1.19566			CCDC110	0.184853	0.169136	0.239003	0.513562	0.50452	0.518839
		CAPN5	3.24166	2.09005	2.54373	7.93403	7.51521	8.1671			PITPNC1	6.25208	7.24161	5.83403	19.379	15.0701	16.1526
		MAP2K6	0.102736	0.123057	0.099772	0.0396847	0.0409279	0.0420839			NKX3-1	0.0237597	0.0196767	0.0207475	0.0481885	0.0561475	0.064604
		MICALL2	1.94282	1.90392	2.37275	4.62193	4.90945	4.90224			SLCO4A1	0.295445	0.20605	0.199824	0.753982	0.527426	0.572143
		GADD45A	16.6241	19.1417	16.9455	39.8751	36.6419	38.0539			AL645608.7	0.393961	0.263166	0.434498	1.01557	0.859572	0.94198
		KDM4B	0.612894	0.542874	0.61524	1.14655	1.34242	1.18381			AC145422.1	1.52327	0.926041	1.42118	3.73392	2.88947	3.36075
		P4HA2	0.127712	0.104066	0.103194	0.282905	0.292136	0.312019			FBXL8	0.0445735	0.035331	0.0511373	0.14783	0.0956896	0.09381
		AMPD3	0.00850661	0.0196685	0.0113214	0.0548955	0.056463	0.0560797			TJP3	0.167696	0.196513	0.192834	0.489724	0.455595	0.496362
		CA14	6.96774	5.92871	6.01977	2.36772	2.93235	2.42647			CCNG2	1.05255	0.665817	1.12409	2.26757	2.51579	2.51151
		CXCL16	0.873458	0.695952	0.846393	2.242	2.05086	1.96449			INHA	0.0504665	0.0707283	0.0533807	0.142336	0.174811	0.134978
		PTPRD	0.103152	0.0884369	0.0973008	0.252825	0.255892	0.204719			KCNJ5	0.022905	0.0227001	0.0260424	0.0846145	0.0539235	0.0451701
		PPM1K	0.280954	0.30413	0.343453	0.0856972	0.150126	0.0968461			AC007405.1	0.00658526	0.00580545	0.00676269	0.0177074	0.0166284	0.0148968
		MYO7A	0.0353692	0.0209996	0.0409245	0.164497	0.173782	0.157824			ZMAT4	1.05707	0.804207	1.303	2.76863	2.80199	2.50178
		ZNF667	0.592304	0.521547	0.657381	1.1886	1.29648	1.3644			MAML2	12.5322	12.9498	11.5958	30.7537	32.6865	31.9735
		ZNF160	1.54604	1.15504	1.69057	3.60456	3.85023	3.6367			PGAM1	0.0549498	0.0323849	0.0817225	0.132142	0.16708	0.126718
		KDM6B	2.1246	1.38735	1.95914	6.23273	5.09158	5.29653			TPD52	0.0713807	0.0456923	0.0825487	0.15953	0.184789	0.161155
		C8orf46	0.888259	0.629399	0.741006	0.285422	0.268433	0.270899			IMMP2L	0.923098	0.836517	0.75598	2.12965	2.07977	2.22199
		CALCOCO1	2.76701	2.35285	2.52373	5.00066	5.47802	5.0634			PPFIBP1	20.1165	20.965	23.304	51.7131	52.1048	60.0694
		ARL10	3.46263	2.2163	2.993	8.61533	8.48028	7.99202			ARL4C	0.00589663	0.00509965	0.00506993	0.0174848	0.0114219	0.0121584
		ALPL	0.0536504	0.0589721	0.0595431	0.198679	0.240449	0.219544			DSCAM	0.559971	0.375483	0.725341	1.58241	1.31226	1.29113
		HPCAL1	0.40242	0.398119	0.411583	0.169555	0.200154	0.199336			AP001266.2	5.20462	4.07571	6.23748	13.4648	12.4866	13.2477
		APOE	11.8922	6.53354	8.0571	2.07978	1.78461	2.44326			ANKZF1	0.0827057	0.0897725	0.064246	0.160045	0.194178	0.250714
		TAF9B	7.00999	5.88021	6.12632	17.4103	16.6777	16.1091			PROM1	0.545707	0.263613	0.898588	1.44117	1.37355	1.43611
		KDM3A	1.60901	1.34316	1.55589	3.8648	3.71737	3.5682			AC135050.3	0.0579898	0.0498912	0.0549373	0.118659	0.13725	0.156685
		CACNA1H	0.431178	0.258287	0.379	1.70365	1.55477	1.69365			CA3	0.0279457	0.0221951	0.0296473	0.0614246	0.0732696	0.0664871
		ASPH	0.958203	0.77992	0.882133	2.43752	2.26046	2.09894			ENOX1	0.118461	0.0830111	0.136639	0.271597	0.282926	0.293879
		PBXIP1	5.67468	4.61113	5.0724	10.1805	11.0901	10.6457			HIC1	0.203423	0.256586	0.379629	0.804521	0.658493	0.584094
		SLC29A4	2.14988	1.54186	1.8016	4.96078	4.3748	5.54038			P2RY11	0.511928	0.396911	0.456123	1.11539	1.09853	1.23012
		PAM	0.810008	0.594267	0.691416	1.90008	1.77919	1.72013			SEMA5B	0.322019	0.237851	0.345541	0.811971	0.723957	0.736879
		BHLHE41	1.64889	1.335	1.84732	7.174	5.55891	7.04832			TBX1	0.888087	0.585389	0.797962	2.20738	1.87672	1.62005
		MYLIP	1.46086	1.22169	1.1351	0.423096	0.470664	0.35788			DOC2A	1.14467	0.726244	0.863191	2.68236	2.10911	2.14958
		CTSF	5.00707	4.93769	4.42707	9.92279	12.0845	11.6814			AC145098.2	0.189364	0.149364	0.233989	0.556354	0.418168	0.452876
		DUSP6	8.22701	8.23396	8.41638	22.4285	21.3271	21.9968			Z84485.1	0.177626	0.129961	0.105388	0.306731	0.38209	0.348727
		NRP1	0.0336106	0.0560808	0.0543102	0.144575	0.191468	0.152457			AFAP1	0.00404192	0.00569069	0.00630962	0.0162449	0.0159321	0.00737128
		SCN4B	0.21075	0.138461	0.0924965	0.688764	0.62015	0.689637			PID1	0.917884	1.02228	1.00842	2.43977	2.20982	2.70929
		SLC6A8	25.7997	21.9126	23.9423	48.4945	49.6594	50.5883			ZNF470	0.120837	0.0875958	0.114354	0.240852	0.245239	0.322114
		ALKBH5	2.95136	2.5781	3.06652	6.38275	5.94596	6.94448			AC097534.1	5.0287	3.68637	7.68977	12.41	13.2876	14.6351
		NAMPT	1.51086	1.18629	1.39295	4.45287	3.98324	3.54533			TNFRSF25	1.94224	1.66951	2.25229	5.17825	4.49103	4.85511
		IGFBP2	21.9274	20.3926	17.6431	40.0725	43.0538	44.7446			NARF	0.0351245	0.0342185	0.0493737	0.104251	0.097061	0.0898792
		FHDC1	0.493905	0.414355	0.445293	1.15929	1.32627	1.06068			AC022384.1	35.6289	34.9246	33.1354	85.4254	85.6329	86.4652
		NR1D2	2.65176	2.38796	2.59747	0.990952	1.22477	0.897814			PKM	1.92535	1.72633	2.41357	5.43538	4.63721	4.84846
		PROM1	0.0119038	0.0238403	0.0152917	0.124818	0.101153	0.112843			RCOR2	1.3201	1.37249	0.918288	2.96799	2.96709	3.06795
		RLF	0.728837	0.676849	0.847641	1.8815	2.01215	1.7426			COL2A1	0.103479	0.0442147	0.0900452	0.176599	0.235194	0.178849
		WSB1	12.5384	12.9578	15.7688	44.0792	47.5482	38.0603			RASGRP2	0.00737381	0.00612243	0.00663223	0.0150338	0.0179613	0.0171078
		PMEPA1	0.33108	0.494134	0.388235	1.19724	1.18944	1.16225			DPP6	0.126213	0.104122	0.0919569	0.251248	0.299946	0.247725
		RNF24	0.95515	0.749181	0.828604	2.4953	2.39765	2.22654			SNTB1	0.15094	0.06754	0.0948264	0.25265	0.288986	0.237652
		NKD1	0.47683	0.396651	0.403866	1.47171	1.4834	1.29389			AL731577.2	0.00322373	0.00251718	0.00379168	0.00840631	0.00758937	0.00724743
		MPI	2.2229	1.91581	1.83459	4.34402	4.93917	4.96359			SHISA9	0.35868	0.331315	0.402695	0.942391	0.735662	0.990275
		BCL2L11	0.385105	0.317159	0.429099	1.00776	1.04694	0.944026			ODF3B	0.238041	0.184048	0.207292	0.590136	0.459705	0.505543
		DPYSL4	2.07363	1.71742	1.84842	5.27787	4.58154	5.63919			HCN2	0.0111772	0.00502612	0.0114826	0.0243664	0.0242733	0.0188125
		JUN	29.1205	28.0548	25.4772	103.336	69.7189	84.1286			AC007364.1	0.57522	0.3493	0.394661	1.05604	1.10868	1.058
		CHPF	41.4217	35.9134	35.6658	111.654	94.6149	106.585			SSPO	0.0261737	0.0125331	0.0275354	0.0632589	0.0432186	0.054197
		SLC4A3	4.67837	3.13416	3.7256	11.2208	11.6704	11.436			AC004852.2	0.352795	0.182293	0.332519	0.751663	0.70961	0.646072
		CD9	8.37091	6.95754	6.7118	20.1458	17.4578	20.3671			AC009053.3	0.00516612	0.00609241	0.00657029	0.0141833	0.0137196	0.014611
		EPAS1	0.125512	0.223309	0.175127	1.00443	0.981152	0.93097			NRG4	0.0173585	0.0124146	0.0216094	0.0353872	0.0431828	0.0449604
		ARRDC2	0.0822818	0.105609	0.0888953	0.712147	0.628465	0.715453			AL591368.1	2.38935	1.53708	2.32912	5.68012	4.30332	5.22691
		NARF	2.31757	2.34249	2.22793	4.60938	5.51088	5.1671			AC132872.1	92.8387	84.267	73.4777	189.494	204.232	215.225
		TMPRSS5	1.21733	1.29169	1.30233	2.87236	3.49376	3.28869			CHPF	1.56863	1.37345	1.53603	3.85831	3.55867	3.42268
		C16orf74	0.0303384	0.0280495	0.0320282	0.158143	0.186394	0.186223			RHBDL3	0.00165903	0.00135366	0.00268194	0.00516239	0.00512737	0.00328366
		CRYBB2P1	0.43019	0.458185	0.450681	1.08643	1.09076	1.17038			CSMD1	0.401837	0.278358	0.35391	0.970282	0.693473	0.837104
		NRN1	8.95284	6.96307	7.63973	22.0931	22.3137	23.0305			SMTN	0.00478083	0.00346418	0.00480158	0.0112642	0.0122729	0.0080881
		KDM4C	0.09463	0.0958843	0.0929277	0.241902	0.235446	0.242996			GRID1	0.0076696	0.00411658	0.00671763	0.0134039	0.0189683	0.0128401
		YWHAH	10.8671	9.75096	9.37969	29.8966	28.1208	28.2259			ESRRB	0.204272	0.205859	0.245627	0.480498	0.470986	0.613392
		ERO1A	0.546677	0.450621	0.516688	2.16541	1.77535	1.85307			NFIL3	0.0500376	0.0385205	0.040617	0.113634	0.097475	0.103125
		CABIN1	1.00637	0.756086	0.901837	3.12076	3.42069	2.99801			LINC02018	2.46944	2.26951	1.99337	5.35202	5.34813	5.51826
		SFXN3	1.8939	1.64201	1.93802	4.34645	4.91541	4.50365			EFR3B	0.151865	0.124965	0.139324	0.378847	0.342201	0.282715
		AC004656.1	3.36032	2.74375	3.65543	12.1764	11.474	11.6681			CYP27C1	6.18616	6.95119	9.41428	17.389	17.0269	19.4427
		DDX41	14.7284	14.3153	13.0076	30.4719	32.1114	32.3813			SAP30	0.281116	0.228023	0.343476	0.656061	0.674275	0.689302
		AC097534.2	0.517917	0.576449	0.481254	2.29705	2.03149	2.43011			SLC2A1-AS1	6.32788	7.14041	5.57596	14.4854	16.4764	14.7729
		SULF2	0.324823	0.34526	0.323268	0.737881	0.838269	0.782434			GAPDHP65	0.340896	0.27791	0.296268	0.804851	0.661395	0.716397
		ADAMTS9-AS2	0.0283568	0.0407826	0.0403754	0.116655	0.151596	0.122552			HERC2P2	0.0392114	0.0249792	0.0369578	0.0807319	0.0897481	0.0710787
		BHLHE40	3.135	3.04631	5.40255	22.1012	18.8418	18.9038			C9orf153	1.33686	1.27636	1.27883	2.83032	3.20861	3.22957
		WNT7B	0.0116122	0.0140762	0.0079481	0.102158	0.0949847	0.111027			ZCCHC17	0.192674	0.142473	0.148192	0.338372	0.414357	0.396379
		PPP1R3G	0.319854	0.139581	0.286066	2.71754	2.11984	2.44281			AGAP1	1.62481	1.32246	1.06789	2.9512	3.26826	3.34797
		HDHD5	3.14391	2.92882	3.19457	6.34472	7.00363	6.76263			NUMA1	2.44761	2.19243	1.86523	4.36479	5.27814	5.85575
		SYTL2	0.151401	0.113891	0.204929	0.824984	0.736694	0.748307			LGALS3	0.338234	0.240426	0.427398	0.947559	0.694595	0.718845
		ANKZF1	4.74059	4.28786	4.8951	12.3625	14.9058	14.8897			FGF17	0.137555	0.0779959	0.181444	0.299453	0.321707	0.309232
		MCHR1	0.965268	0.627168	0.801636	5.15132	5.60877	4.661			CACNB2	0.0132824	0.0110038	0.0128889	0.0241694	0.0342165	0.0295883
		KLF10	2.35297	1.93889	2.89229	9.41282	8.82642	8.85265			ADGRB3	0.340988	0.236754	0.296198	0.756613	0.653626	0.665048
		DOK3	0.271417	0.361504	0.476286	2.43916	2.4927	2.48481			GJC2	0.113263	0.105368	0.140235	0.273281	0.29308	0.270472
		DARS-AS1	0.098153	0.114913	0.107185	0.411135	0.492451	0.429889			GAD1	0.863202	0.451476	0.609951	1.56247	1.49669	1.48232
		C4orf3	7.20335	7.86435	6.78268	24.9147	23.8443	25.1455			STAP2	0.29124	0.21355	0.334303	0.683766	0.674266	0.609497
		CAV1	0.112971	0.127535	0.123955	0.547611	0.48756	0.53433			PPP2R2B	0.250992	0.159289	0.207948	0.461029	0.580672	0.427109
		ADORA2B	0.1344	0.0987385	0.133341	0.621766	0.563253	0.644663			CEL	0.0116753	0.00805929	0.0109995	0.0243862	0.0328194	0.0158766
		SSBP3	0.231029	0.262851	0.243403	0.534431	0.53442	0.575337			IL12RB2	0.0108306	0.0119534	0.0148618	0.0304781	0.0254977	0.0306497
		PFKL	8.07335	6.37624	6.34232	21.069	20.7284	22.6972			SHANK1	1.08005	0.757054	1.09348	2.13949	2.45503	2.25684
		PGAM1	7.11696	6.59968	5.70038	21.8555	18.9373	22.4718			WDR60	0.188852	0.158804	0.296837	0.428287	0.545644	0.511918
		DPY19L2	0.132949	0.103059	0.12029	0.449756	0.491999	0.406961			CRIP3	0.855327	0.735281	0.750462	1.54772	1.96497	1.99276
		LDHAP4	8.96422	6.29105	6.12849	37.893	34.7998	39.4034			PPP1R3G	0.103824	0.0609361	0.108478	0.18278	0.189212	0.26191
		GRB10	2.92623	2.32442	2.63975	8.36612	8.53177	7.11504			AC009107.2	0.351573	0.148667	0.327166	0.56552	0.671896	0.691731
		RAPGEF4-AS1	0.015412	0.020615	0.0110339	0.159916	0.209175	0.166934			AC009404.1	1.67564	1.56074	1.58701	3.69195	3.63555	3.88171
		OSGIN1	2.02418	2.25555	2.14686	0.723349	0.910255	0.850418			HAS2	0.563746	0.547554	1.0525	1.71156	1.56455	1.69998
		PPP1R3C	2.53138	2.73857	4.11889	14.6645	12.9866	14.9623			ANKRD12	0.420805	0.333549	0.62003	1.00212	1.08101	1.04752
		PTPRN	0.00470246	0.0133007	0.012517	0.634671	0.55547	0.494298			GDPD3	2.85487	3.30204	4.08385	8.31632	6.58476	8.62757
		HAS2	4.16145	3.7317	4.40794	10.1434	10.4247	9.85602			ASCL1	0.112624	0.106954	0.110985	0.271193	0.240573	0.253316
		PPP1R3B	0.430288	0.404854	0.523583	1.99474	2.0231	1.82483			CNRIP1	0.628996	0.502512	0.596762	1.26956	1.35793	1.35999
		HSF4	1.70516	2.21153	1.733	10.0255	10.4027	10.5977			ZSWIM6	0.293592	0.195038	0.327366	0.668357	0.559044	0.643138
		TXNIP	11.438	15.1529	17.3528	54.7572	64.3791	65.6953			LINC01125	0.458768	0.315237	0.419684	0.957556	0.795177	1.00017
		JMJD6	1.7147	1.66992	1.4859	4.29109	4.51991	4.85832			PKDCC	2.16216	2.14743	1.67143	4.61345	4.66941	4.60013
		ARHGEF37	0.0189049	0.0261247	0.0187194	0.130922	0.132964	0.130409			PPP1R3B	0.101099	0.0962243	0.110069	0.240985	0.235558	0.231274
		PKM	37.7425	36.0382	33.6075	79.3774	86.4102	88.8472			MLLT3	0.0860133	0.0499914	0.104143	0.18548	0.182394	0.179502
		NFATC4	0.182503	0.185723	0.176322	1.19893	1.48717	1.01858			SRP54-AS1	0.00410042	0.00278883	0.00529565	0.0146758	0.00745291	0.0056604
		AP000769.1	0.465531	0.663898	0.564178	2.28723	3.08902	2.83688			CPM	0.0286363	0.0312805	0.0277376	0.0777234	0.0718776	0.0527078
		ARRDC4	0.716624	0.891851	0.999534	3.53581	3.86094	3.88703			TICRR	0.00896133	0.00968599	0.00916461	0.0209613	0.022515	0.0204232
		GYS1	3.85744	4.02178	3.92529	10.4748	11.3805	11.3717			XYLT1	0.615382	0.444765	0.473696	1.1756	1.06799	1.28559
		SDAD1P1	0.31433	0.339836	0.284924	2.81948	2.84964	2.75223			RARA	0.0374112	0.0217938	0.0189675	0.0799896	0.0512882	0.0522663
		AC092647.5	0.392133	0.393038	0.387268	1.26054	1.2057	1.43659			CCDC85C	0.0478799	0.030984	0.0520299	0.0927453	0.106069	0.0992854
		ESPN	0.00343225	0.00728096	0.0150743	0.373057	0.284342	0.422789			SMYD3	0.919085	0.801221	0.775724	2.20247	1.74408	1.80243
		HRH3	0.106649	0.107733	0.170328	2.16303	2.12367	2.3939			GPX3	0.0509088	0.0316202	0.0762082	0.102078	0.140572	0.115455
		DNAH11	0.0233706	0.0310883	0.0278187	0.143312	0.160063	0.131541			FSIP2	0.515535	0.366256	0.349516	1.16234	0.869487	0.812932
		ZNF470	1.34797	1.04547	1.40319	5.54787	5.37438	5.29572			ZSCAN22	0.0222772	0.014278	0.0193852	0.0433909	0.0411728	0.0435034
		NQO1	17.8188	18.4384	15.7363	4.70364	5.80183	5.59199			SYTL3	0.014895	0.0119934	0.0130347	0.0253075	0.0368856	0.0294071
		AL591845.1	0.526226	0.471482	0.456752	2.5564	3.07909	3.0931			RYR3	0.326048	0.320026	0.377255	0.82602	0.732151	0.768447
		FOS	8.15408	7.02249	8.3531	41.3263	39.387	39.741			PPM1N	0.544358	0.565093	0.463319	1.17385	1.1902	1.24015
		ARID3A	0.0569553	0.101664	0.0659725	0.607233	0.618821	0.763261			FMNL2	3.10065	3.93755	4.19901	9.43294	6.86665	9.20853
		TFR2	0.286338	0.284143	0.248827	1.79347	1.55675	1.90881			FOS	0.0979288	0.069421	0.100003	0.235567	0.184303	0.188631
		PLOD1	3.98096	2.87866	2.85148	16.8861	16.4061	18.3869			AC114781.2	0.0540277	0.0262105	0.0327915	0.0853435	0.0749094	0.103268
		IGFBP3	1.22563	1.48175	1.00474	10.2557	9.95082	10.6164			THOC7	0.203281	0.13161	0.295115	0.452619	0.461663	0.496166
		TPI1P1	26.3262	22.4757	22.5933	85.4273	88.8775	92.5952			AL445248.1	0.362598	0.288584	0.317596	0.702776	0.73844	0.757799
		ABCG1	0.723659	0.534363	0.629002	0.115689	0.104015	0.0927481			DAPK1	0.0711263	0.0459763	0.0573808	0.149849	0.118904	0.12696
		PGM1	0.934637	0.713072	0.766556	3.51206	3.29224	3.84478			TBXAS1	0.0106711	0.00674816	0.00690479	0.0145164	0.0229775	0.0184435
		CSGALNACT1	0.0430227	0.0455925	0.0372596	0.145533	0.167133	0.142379			AC093152.1	0.0825781	0.096067	0.108371	0.225652	0.208178	0.212645
		INSIG2	0.906379	0.735846	0.707102	5.25072	4.68527	4.82783			KDM4C	501.924	512.452	278.84	860.709	1018.64	1055.71
		FUT11	3.35947	2.57149	3.34389	12.3709	12.2076	12.4147			GAPDH	12.8391	14.2624	6.7745	22.9541	26.7723	27.475
		FOSL2	0.381256	0.416246	0.485907	2.90633	2.65177	2.35596			GAPDHP1	0.623987	0.637664	0.792815	1.41495	1.68323	1.47551
		EGLN1	0.968438	0.895194	0.91279	4.85539	4.19005	4.56419			HAS2-AS1	0.00335368	0.00252633	0.00429515	0.00582404	0.011185	0.00563264
		ENO1	36.7507	34.2729	30.6793	134.025	124.999	147.89			AL589740.1	0.171912	0.133905	0.205824	0.421941	0.369851	0.347936
		APLN	0.347018	0.247674	0.492059	4.21928	3.78998	4.01094			AC025682.1	0.216231	0.149432	0.218161	0.401135	0.460674	0.441189
P<0.01		STC2	0.00636681	0.025726	0	2.48868	1.91175	2.30315			FOXB1	0.125171	0.0830219	0.156254	0.248698	0.293886	0.265717
		GBE1	0.0459688	0.0504161	0.0472879	0.208515	0.219562	0.197975			NR6A1	1.27115	1.35088	1.38895	3.15283	2.85801	2.96361
		EGLN3	0.0529835	0.0635197	0.057902	0.228461	0.214595	0.220209			HDHD5	0.834346	0.531025	0.751352	1.59077	1.58967	1.53066
		RAB20	0.0308482	0.0639634	0.028523	0.563987	0.617075	0.589988			COL27A1	0.00926743	0.0073158	0.0107963	0.0223248	0.0225968	0.0159784
		BNIP3L	1.04397	0.84914	0.892061	5.60767	4.96286	5.46966			PLCB4	2.46806	2.81009	2.59989	5.17898	5.90399	6.55184
		NOL3	3.87461	4.20596	3.5835	14.8748	14.695	15.3574			YWHAH	2.43577	2.25591	3.36576	7.98022	5.01254	4.84381
		SH3D21	0.167982	0.154262	0.195113	1.49418	1.53306	1.57595			AC022966.1	0.0746558	0.0512888	0.113826	0.178876	0.20031	0.148188
		MPP2	0.149848	0.126266	0.153223	0.680278	0.724204	0.679814			AL160314.2	9.41409	7.6624	10.6858	20.6806	20.7941	20.1494
		LOXL2	0.0146982	0.0198957	0.0195618	0.191058	0.18853	0.203687			NOL3	0.133538	0.0738998	0.115887	0.231494	0.271234	0.216003
		ALDOA	45.4447	43.0816	37.8798	134.843	137.116	149.844			BRSK2	1.94497	1.40409	1.73592	3.38061	3.888	3.97832
		PFKP	1.22431	0.874253	1.05562	5.79522	6.42809	6.12024			SH3BP2	0.106766	0.0870901	0.110642	0.184396	0.207004	0.280952
		RIMKLA	0.123206	0.0801387	0.0995847	1.41785	1.15634	1.3039			BEST3	0.27328	0.281521	0.277151	0.685	0.551375	0.611727
		LDHA	28.5417	26.74	25.6772	138.063	118.81	146.885			FAM117B	0.00669589	0.00540071	0.00885063	0.0155481	0.0184981	0.011922
		NDRG1	1.73816	1.90045	1.51979	6.921	7.21459	6.40718			FAM19A2	0.0111554	0.0107446	0.0109775	0.024608	0.0218416	0.026136
		P4HA1	0.624257	0.554504	0.539546	3.0251	3.20661	3.29773			AC119674.2	0.203887	0.172617	0.175695	0.480553	0.401361	0.345815
		STC1	0.116865	0.236105	0.19442	1.98507	2.31831	2.05438			AL162497.1	0.662642	0.631674	0.508849	1.35398	1.25874	1.36638
		TMEM45A	0.00481075	0.0210833	0.0130022	0.455646	0.425445	0.509175			RNF24	0.0539272	0.0319898	0.057148	0.114517	0.0958459	0.102452
		MAF	1.98618	2.02896	2.18439	12.4223	11.6478	10.985			ZNF559-ZNF177	0.34715	0.284891	0.249644	0.657012	0.602754	0.688507
		ZSWIM5	0.0184133	0.0241587	0.0228341	0.153855	0.168329	0.154503			ZBTB34	3.32504	2.98652	3.39467	6.31524	8.05493	6.86391
		SLC2A1	1.5835	1.14157	1.15844	11.6317	9.79941	11.8865			NUDT18	0.128425	0.162246	0.163059	0.327965	0.296213	0.36697
	(634)	CA9	0.0171909	0.0312579	0.00686379	10.978	12.3059	11.8373			IPMK	0.0545918	0.030491	0.0691064	0.132988	0.101074	0.0995543
		TPI1	150.347	150.785	129.063	535.759	571.823	587.52			AC007000.3	5.29137	4.75838	6.12429	11.3634	10.824	13.0088
		TNIP1	0.783862	0.711598	0.6807	4.12246	3.67907	4.4262			KIAA2013	0.265571	0.178791	0.263813	0.484759	0.552337	0.504703
		ENO2	20.1607	16.8582	19.058	71.8149	76.2007	69.0992			CD99P1	0.0425788	0.0393846	0.0560899	0.101037	0.105252	0.089342
		C4orf47	0.117159	0.109742	0.127576	1.86019	2.21669	1.89909			ST3GAL6-AS1	0.013749	0.0124025	0.0129344	0.0284181	0.0307817	0.0263984
		ZNF395	0.352282	0.401052	0.343191	2.29212	2.18022	2.48656			DIAPH2	0.00393415	0.00341848	0.00403086	0.00909617	0.00849005	0.00731359
		ADM	1.06252	2.18396	1.80759	46.0976	36.0529	38.0982			ELMO1	0.170278	0.0963664	0.145335	0.278276	0.310448	0.306285
		SLC2A3	1.77706	1.4666	1.43229	15.2996	13.1512	12.6146			ZFYVE28	0.413718	0.23183	0.331564	0.771418	0.783404	0.58372
		PFKFB3	0.272386	0.385678	0.351856	2.54931	2.66484	2.32121			AC103923.1	0.792054	0.603441	0.674917	1.42625	1.54421	1.54868
		SLC16A3	0.0230157	0.0290619	0.0245052	2.54617	1.50591	2.58703			HR	0.113336	0.112042	0.109764	0.222276	0.250889	0.256804
		TCAF2	0.00573552	0.00799544	0.00595405	0.334068	0.306426	0.312277			PRR5L	0.123377	0.078146	0.06071	0.183162	0.23489	0.159297
		PPFIA4	0.224119	0.126005	0.237025	4.86968	5.41496	4.7902			DNASE1	0.039284	0.0232631	0.0253079	0.0701358	0.0553597	0.0677231
		AC010655.4	0.158521	0.172142	0.168781	2.01765	2.20997	2.39713			FLVCR2	0.0362587	0.0280547	0.0345517	0.0620481	0.077803	0.0750797
		IGFBP5	1.36038	1.29161	1.23722	15.3475	15.0081	14.9412			AC067968.1	0.973512	1.02605	0.456148	2.11891	1.55275	1.74814
		OBSL1	11.8024	10.4101	10.5339	55.7784	62.7126	57.096			AL591135.1	0.525568	0.428417	0.578913	1.15295	1.15734	0.996969
		PGK1	3.94211	3.42117	3.39778	46.4875	41.8898	46.864			MEX3B	226.447	237.979	380.837	633.714	567.501	619.863
		ANGPTL4	0.319993	0.487442	0.343718	7.35256	7.28881	8.91248			SAT1	0.360072	0.264599	0.428506	0.785216	0.684527	0.787376
		BNIP3	2.31005	2.14236	2.35215	26.0109	24.27	27.4515			AL365205.1	0.351075	0.163185	0.338919	0.670889	0.446481	0.716001
		AK4	0.0204083	0.0296865	0.021334	2.56148	2.10689	2.39553			ERVH48-1	0.090708	0.0534826	0.0968711	0.211931	0.160317	0.145259
		PDK1	0.193183	0.167064	0.214465	4.02733	4.05559	3.54845			ITFG2-AS1	0.118397	0.132228	0.176005	0.303913	0.275831	0.323477
		PFKFB4	0.679047	0.575937	0.530371	5.6431	6.35444	6.16834			CARMIL2	0.590924	0.33754	0.590893	0.99427	1.14708	1.1078
		HK2	0.361594	0.337713	0.317453	8.57359	7.89887	7.30314			RNF220	0.0487545	0.0328605	0.0275777	0.107563	0.0624275	0.0739819
		FAM162A	0.322165	0.333772	0.308002	8.27004	8.45107	8.20472			TERT	10.5514	5.98808	8.26667	17.2968	17.9344	17.9035
		VEGFA	8.74675	8.32723	9.84889	167.65	159.9	167.02			PLXNB3	19.4046	12.8395	24.5597	10.0901	9.2544	10.9437
											GADD45G	2.59464	3.58541	3.4465	1.70475	1.59979	1.8899
											GCLM	9.28373	8.55687	6.46663	4.08807	4.27629	4.75182
											ARHGEF40	1.31795	1.15686	1.00975	0.618336	0.628993	0.62815
											ABCA1	0.143814	0.13084	0.12935	0.0459575	0.0942446	0.0767414
											AC083864.2	473.774	514.838	549.627	260.524	279.319	285.755
											S100B	0.307563	0.252523	0.21736	0.117797	0.142432	0.157925
											HHIPL1	0.0961314	0.0881548	0.156341	0.062583	0.0442385	0.0731784
											STARD10	1.4433	1.62134	2.26012	0.846827	0.941333	1.04874
											TP53TG1	2.01945	2.01398	1.14211	0.923706	0.847265	1.02161
											LAP3	49.8776	49.9923	45.473	25.0224	25.103	27.7469
											NES	0.389899	0.477448	0.26608	0.197483	0.201094	0.213313
											SYN2	0.689962	0.845956	0.517652	0.330168	0.36684	0.409429
											ANO6	0.951973	0.901064	0.736434	0.520493	0.447299	0.422635
											FBXO32	3.09533	2.5091	2.60606	1.27685	1.30458	1.79608
											ENTPD2	0.749708	0.796623	0.658596	0.314408	0.414097	0.451372
											RAB7B	0.176007	0.171372	0.142369	0.0620002	0.0981379	0.102302
											LINC01224	0.83293	0.777883	0.574511	0.358793	0.400568	0.411084
											EPHA2	13.5508	12.878	14.9485	6.10736	7.55836	8.23231
											H3F3C	0.383539	0.299297	0.313764	0.168001	0.179013	0.181051
											DHRS12	0.553997	0.613321	0.629526	0.274547	0.342468	0.333573
											MAOB	2.46065	3.066	2.05436	1.39508	1.19017	1.4518
											BVES	0.502316	0.467472	0.539438	0.184226	0.32427	0.285042
											APOL4	3.07404	3.60725	2.7544	1.53211	1.52825	1.9376
											STAT1	8.2725	9.35577	10.6331	3.5839	4.31415	6.86629
											PRDX1P1	3.63998	3.90359	3.84078	2.03818	1.96833	2.00056
											CDC42EP4	1.15578	1.20256	0.974882	0.58286	0.561797	0.618056
											ATF7IP	0.133147	0.162821	0.124192	0.0503022	0.0768279	0.093703
											AC078993.1	48.2983	60.0838	54.8175	29.2906	28.9883	27.9167
											SPP1	0.17034	0.135936	0.121688	0.0674467	0.0750279	0.0836525
											TNFRSF1B	0.306717	0.303464	0.345281	0.142625	0.164853	0.191959
											SYBU	2.94182	2.657	3.88729	1.16015	1.82762	1.92523
											AL157700.1	8.78536	10.6136	10.8028	4.77271	5.70788	5.27634
											AC002524.1	0.963157	1.05457	0.810299	0.54359	0.447086	0.495956
											CXCL12	0.703076	0.551291	0.401211	0.300321	0.297155	0.274627
											ALDH3B1	3.97594	5.48781	4.68429	2.56577	1.53641	3.27097
											NACA2	0.28891	0.242594	0.199783	0.125202	0.143627	0.115336
											CAND2	0.288003	0.307821	0.468385	0.177005	0.176925	0.195439
											TCF24	1.09543	1.12393	1.01571	0.522754	0.597234	0.571344
											GLDC	8.5754	8.73229	7.00005	3.73886	3.89948	5.07067
											MYD88	7.50991	13.1563	18.267	8.07814	5.58465	6.62453
											IFI6	2.2475	2.62887	2.92575	1.21863	1.28883	1.54165
											PHYH	0.247583	0.196758	0.214445	0.0992664	0.116236	0.125646
											TBX5	0.0599785	0.0599998	0.064272	0.037289	0.0308725	0.0275015
											PLD5	0.0246603	0.0348841	0.0373178	0.0161263	0.0128862	0.0203616
											AC022031.2	20.4669	21.5405	18.1934	10.3099	10.1442	10.8073
											KIAA1161	1.95225	2.38439	2.1638	1.07784	1.03306	1.26131
											FECH	0.541114	0.439743	0.566521	0.246176	0.259187	0.29028
											MAP1LC3B2	10.7891	9.90086	13.8215	6.2464	5.59838	5.8941
											SPHK1	0.172034	0.149738	0.132528	0.0844735	0.0799354	0.0716616
											APOL3	4.37086	5.02389	3.89536	2.18162	2.33658	2.36155
											TXNRD1	0.203212	0.177328	0.220975	0.116645	0.0676989	0.1235
											CACNG1	0.118025	0.111815	0.107348	0.0628945	0.0565539	0.0543982
											COL8A1	2.77212	3.181	2.58361	1.33667	1.52297	1.54936
											FH	0.419571	0.342869	0.538154	0.19317	0.232652	0.237178
											MIR222HG	1.58693	1.71169	1.63557	0.838552	0.849317	0.846176
											CROT	19.198	17.7339	15.3185	8.78232	8.93499	9.08551
											G6PD	4.47439	4.05021	3.6472	2.1808	1.86508	2.19847
											UCP2	1.32588	1.38414	1.33259	0.592374	0.7078	0.767615
											C1S	0.212049	0.191172	0.264419	0.0936952	0.110228	0.13444
											MGST2	2.66307	2.65487	1.88626	1.23049	1.18309	1.26968
											OGDH	0.183011	0.243509	0.207442	0.116348	0.0966344	0.110839
											GALC	0.835516	0.798604	0.747141	0.469556	0.368727	0.372668
											NAAA	0.129099	0.109507	0.0996009	0.0497118	0.058182	0.0638081
											KCNN3	0.234575	0.236564	0.101051	0.0868444	0.102876	0.103371
											MTHFD1	0.0507251	0.045894	0.0663748	0.0286497	0.0226743	0.0301366
											THEGL	0.410021	0.492411	0.403911	0.183357	0.222599	0.256323
											DDX60	0.113433	0.0758916	0.103931	0.0527597	0.0468687	0.0478804
											CELSR1	0.880071	0.880941	0.849488	0.442906	0.455444	0.421862
											DDO	0.229198	0.218957	0.136154	0.0679622	0.11099	0.116946
											AC008728.1	0.436277	0.441329	0.402791	0.172384	0.254222	0.217992
											PBLD	2.44357	2.69324	2.48198	1.11707	1.42646	1.29389
											LINC01551	0.980015	0.95042	0.998217	0.474031	0.457164	0.536777
											CYP27A1	0.717217	0.725184	1.3145	0.509624	0.456447	0.404253
											S100A13	11.6625	13.5794	8.25224	5.21533	5.95632	5.76196
											RASSF2	0.116354	0.141652	0.135667	0.0622463	0.0677565	0.0679575
											GULP1	4.79644	4.81765	3.50866	1.9844	2.27783	2.35315
											TLCD1	19.8158	19.7124	15.9594	8.94145	9.68872	9.26575
											PGD	0.123908	0.128672	0.154664	0.0779651	0.0567452	0.068007
											CLMP	1.16145	1.20422	0.742034	0.489333	0.515441	0.555779
											SRPX2	0.124009	0.10093	0.0696277	0.0477639	0.0549071	0.0447601
											MYLK	1.78102	2.10871	1.43777	0.902972	0.862488	0.904619
											NNT	0.257671	0.198378	0.331438	0.14726	0.130935	0.110693
											NKAIN4	5.94157	5.0795	8.24004	3.16927	3.22885	3.10583
											SNHG15	1.93783	2.08443	2.16254	1.07338	0.990366	1.01033
											PDPN	5.4238	5.93929	5.60992	2.72753	2.76926	2.93876
											ALDH3A2	0.42399	0.412651	0.368116	0.183131	0.169442	0.245679
											FAM69C	1.27384	0.925344	0.671994	0.448446	0.509697	0.466889
											ITPR3	8.41424	9.43007	7.41703	4.83144	3.11565	4.61539
											ARL6IP1P3	0.613567	0.481788	0.33795	0.202922	0.255425	0.253804
											ITGB4	1.87806	2.09755	1.73598	0.902612	0.89565	1.03538
											PARP9	12.4051	17.6743	15.9568	7.42345	7.07171	8.36581
											FAM198B	0.534937	0.509716	0.856732	0.299664	0.276488	0.351444
											LINC01549	2.17653	2.06376	2.49413	1.08712	1.08189	1.14846
											QPRT	6.81698	6.61865	6.84424	2.99161	3.62285	3.40242
											CHST7	0.218058	0.260627	0.320939	0.101648	0.137137	0.150508
											ZNF823	0.926797	0.759966	0.684108	0.29651	0.458906	0.415864
											IKBKE	1.80909	1.74269	1.36728	0.765802	0.855819	0.814264
											PC	0.283188	0.337374	0.277863	0.136999	0.143192	0.163546
											IFIH1	2.61709	2.97542	2.2992	1.16293	1.4213	1.32081
											BDH2	41.9182	48.475	44.275	18.7921	22.1402	25.4419
											C8orf4	0.743452	0.691595	0.668244	0.378508	0.33244	0.326644
											TCN2	0.250967	0.270195	0.360159	0.107014	0.171198	0.151278
											CA3-AS1	0.99654	0.96721	0.694556	0.389764	0.460598	0.463493
											AC108002.1	0.524031	0.647452	0.895696	0.353108	0.280691	0.374389
											RORB-AS1	0.973022	1.11155	1.19874	0.440772	0.575824	0.593371
											SLC18B1	0.635269	0.656905	0.566638	0.290339	0.24117	0.380999
											ADCYAP1R1	7.45527	7.59389	8.18954	3.44914	3.78412	4.1329
											ZCCHC12	2.88612	2.71629	2.07596	1.20494	1.31841	1.26381
											TOMM40L	1.47931	1.07509	1.25283	0.515424	0.669381	0.675649
											AQP6	1.70051	1.09082	2.10081	0.62518	0.816399	0.921963
											AC005180.1	4.48445	3.70806	3.83484	1.80073	1.96151	2.10465
											RGMA	2.14314	1.65906	1.67717	0.942411	0.796875	0.939618
											KLF15	0.456947	0.655466	0.42733	0.264953	0.230773	0.261268
											AL034399.2	1.22416	0.939125	0.940189	0.48081	0.56456	0.469133
											ZNF441	0.180999	0.134274	0.151161	0.0661174	0.0854371	0.075576
											NLRC5	0.0818054	0.0723417	0.102923	0.0438816	0.0394151	0.0409612
											CYTOR	4.75865	3.7394	4.52922	2.05718	2.14007	2.12438
											SREBF1	0.229239	0.232466	0.24447	0.137403	0.11048	0.0957992
											GCNT2	0.976729	1.06024	1.15865	0.55541	0.392865	0.598554
											SOCS2	0.116925	0.152252	0.148473	0.0451281	0.0873053	0.0698637
											CTSS	0.267743	0.287885	0.247846	0.134257	0.127859	0.128749
											LINC01105	0.645809	0.622252	0.750795	0.272876	0.211164	0.482898
											LINC01852	5.55292	8.02168	9.98033	3.6878	3.5238	4.17324
											B2M	1.18572	1.17413	1.81149	0.681472	0.615246	0.692662
											PIM1	0.408907	0.48644	0.401813	0.181141	0.214447	0.231555
											OXCT1	0.0904074	0.114188	0.0890415	0.0487976	0.0439839	0.0493171
											TEX26	4.66604	4.2574	4.57704	2.10823	2.12338	2.25972
											MSI1	0.856176	0.670629	0.768172	0.325587	0.308885	0.465943
											SLC25A35	0.0864331	0.0965382	0.081846	0.0349262	0.0516474	0.0411686
											TRANK1	0.226862	0.279354	0.2267	0.101977	0.121543	0.128904
											CMPK2	0.0594465	0.0608263	0.0680635	0.0281222	0.0340587	0.0280113
											RBM47	3.79469	3.35669	4.46323	1.79912	1.30522	2.42189
											AL445307.1	4.94002	5.90679	5.97642	2.43505	2.65946	2.96063
											NADK2	1.22662	1.32214	1.64033	0.692054	0.826941	0.480275
											LRRN4CL	348.924	419.757	574.178	189.661	218.755	231.173
											FABP7	1.57483	1.41468	1.61836	0.569854	0.837043	0.785307
											AC003982.1	0.143312	0.0942098	0.165907	0.0639073	0.0618179	0.0650855
											HSD17B3	3.30146	2.7602	3.34095	1.36131	1.58377	1.5265
											ARX	1.0301	1.05679	0.988858	0.464104	0.483135	0.517453
											APOBEC3G	0.727922	0.411144	0.637064	0.246057	0.250115	0.341891
											NECAB2	5.35964	5.21797	4.12362	2.2976	2.42182	2.25756
											EPHX1	3.15174	3.30259	4.03027	1.17257	1.79467	1.95315
											CTGF	2.13533	2.21125	2.53181	0.953007	1.34472	0.944218
											GJB2	3.93985	5.31526	5.03888	2.00154	2.1162	2.58736
											ARL4A	0.160494	0.101631	0.185269	0.0814874	0.0736966	0.0529083
											AC005258.1	19.1183	23.1657	24.3074	10.7307	9.08004	11.3984
											CDO1	0.100333	0.0982163	0.116658	0.0431061	0.05522	0.0486351
											GYPC	5.35054	6.52814	5.17103	2.35227	2.60599	3.047
											ALDH5A1	42.3314	46.4247	47.1064	20.2554	20.3513	22.8944
											FIBIN	5.83065	7.40758	8.96419	3.2345	3.55389	3.51496
											GNG11	0.500752	0.348375	0.237284	0.13517	0.180225	0.192293
											MCAM	0.715108	0.939158	1.04684	0.438498	0.325737	0.481491
											NMI	0.286679	0.38614	0.287382	0.177563	0.151551	0.118487
											ERMN	5.25545	5.07431	5.93829	2.46764	2.54649	2.49896
											NDRG2	0.482743	0.497514	0.277469	0.177978	0.215199	0.191329
											PLXNC1	0.319844	0.342115	0.255949	0.132341	0.140908	0.152072
											SERPINB8	0.186848	0.210317	0.185735	0.0447589	0.116898	0.105611
											AMER2	0.930434	0.847471	0.781716	0.315108	0.431231	0.432199
											USP2	0.778093	0.922477	1.37808	0.522974	0.372751	0.499588
											AC004130.1	6.19245	6.18757	6.98643	2.85589	2.84769	3.12333
											C1R	1.61925	1.42495	1.79134	0.954682	0.480204	0.762424
											AC005336.1	1.01063	0.978599	1.15987	0.453425	0.294403	0.665151
											IFITM2	0.307632	0.295333	0.223731	0.116986	0.12825	0.130232
											CD34	128.967	125.869	177.574	61.3895	66.0269	67.0614
											MDK	34.9638	35.9717	29.5253	15.2216	15.1924	14.9898
											CDKN1A	4.83786	4.98648	2.12983	1.73264	1.73125	1.96983
											GLUD2	5.06138	4.65501	4.3947	1.85941	2.2584	2.21797
											ASIC1	3.56365	3.43613	3.76031	1.4488	1.7993	1.57109
											IFI35	0.177325	0.150203	0.122601	0.0635888	0.0607058	0.0765669
											LTBP2	3.87947	4.56177	3.74263	1.74431	1.82227	1.87037
											TM4SF1	0.666065	0.612598	0.769266	0.363051	0.155173	0.383111
											B3GNT7	0.206994	0.249108	0.242874	0.127771	0.105937	0.074542
											PLEKHF1	1.19205	0.935558	1.08758	0.386826	0.492669	0.532428
											KCNN4	0.275413	0.312588	0.277412	0.13816	0.127176	0.117293
											TECTB	0.0830729	0.0924992	0.0763176	0.0331973	0.0310761	0.0466485
											GBP2	3937.35	3670.74	3424.21	1892.4	2285.02	696.949
											MT-ATP6	0.207816	0.248778	0.264044	0.109762	0.0665351	0.139455
											RSAD2	0.074016	0.0641371	0.0792705	0.0411904	0.027625	0.026416
											CDH3	0.0612656	0.0771714	0.047794	0.0278243	0.022859	0.0311315
											SLC6A11	1.03255	1.16988	0.845467	0.402853	0.463754	0.468326
											MR1	6.25883	5.26955	5.77859	2.42974	2.50292	2.59402
											OSGIN1	0.109608	0.153004	0.165525	0.052929	0.0674115	0.0656466
											TMEM144	0.915118	1.15188	0.843581	0.405472	0.377689	0.489582
											KCNJ16	1.27892	1.11925	1.17911	0.45161	0.504052	0.595062
											SOD3	2.03984	2.08067	1.97648	0.905761	0.73407	0.999723
											POU3F4	1.03103	0.997995	1.0842	0.41697	0.452185	0.470064
											MARC1	3.31468	2.95868	3.00458	1.24008	1.41027	1.34592
											DHX58	0.0496736	0.0502583	0.0451987	0.0250518	0.0148524	0.022735
											ARRDC3-AS1	0.550308	0.569046	0.548142	0.191882	0.275319	0.248144
											PLSCR1	6.82491	8.74038	7.61505	3.46214	2.96125	3.55256
											VCAM1	1.51681	1.27079	2.11356	0.720626	0.669459	0.685547
											RAMP1	0.784302	0.840815	0.787722	0.277035	0.327091	0.421489
											PDLIM3	0.277462	0.287865	0.242585	0.129442	0.0987569	0.114989
											PSD4	3.80015	2.78311	3.73125	1.53926	1.38617	1.41619
											UPP1	0.611982	0.675808	0.743044	0.258527	0.288846	0.307368
											CAPG	0.686147	0.720042	0.504615	0.228525	0.308486	0.273942
											ATP1A2	0.105338	0.0964713	0.131666	0.0380749	0.0491068	0.0518306
											RGN	0.0622388	0.0652014	0.0765499	0.014565	0.0410414	0.0298842
											CD38	1.36274	0.921643	1.16221	0.429444	0.540824	0.475169
											ABCC3	3.63648	3.2986	3.35577	1.39766	1.54956	1.36597
											TRIM47	9.16407	10.95	10.8226	4.73049	3.61891	4.60315
											NAP1L3	154.001	136.701	209.177	65.5572	69.0917	73.3044
											CKB	957.636	806.062	813.579	387.072	520.812	171.892
											MT-ATP8	0.887611	0.828078	0.944086	0.305779	0.39264	0.401593
											SYT12	0.154464	0.171337	0.105141	0.0690399	0.0610379	0.0505282
											SLC2A12	0.217556	0.139531	0.347444	0.0747861	0.108512	0.101805
											PLIN5	1.03671	0.642329	0.725429	0.343468	0.326965	0.324073
											KIAA1683	1.91048	1.8379	2.10778	0.731155	0.814875	0.860674
											CDC42EP1	0.210945	0.20939	0.164749	0.0714185	0.0838872	0.0870354
											SLC6A1	0.311936	0.17912	0.376518	0.118623	0.127494	0.107653
											CTRC	0.11027	0.110044	0.0830164	0.0430757	0.0454553	0.037315
											TRPC3	3.02167	3.05411	3.38774	1.2448	1.34278	1.28517
											PPM1K	0.985132	1.19891	0.892509	0.41103	0.413576	0.441435
											SPATA18	9.35881	8.05318	8.10006	3.33864	3.00884	4.08375
											KCNF1	0.792012	1.03344	0.70293	0.242521	0.356233	0.432033
											RPE65	1.09754	0.92395	1.05034	0.368076	0.494099	0.381755
											PHYHIP	0.0220793	0.024217	0.0210765	0.0146023	0.00847494	0.00441729
											RTL9	4.32549	4.63786	4.60082	1.82999	1.72348	1.88203
											SYNM	0.12185	0.0964184	0.117418	0.0322797	0.0483474	0.0529189
											PATL2	0.83626	0.705538	0.633707	0.360731	0.218341	0.29291
											CYP4F11	0.0731809	0.0715425	0.0453643	0.0309819	0.0248487	0.0206283
											IQGAP2	0.078366	0.0856233	0.0863106	0.0407804	0.0394471	0.0199279
											AC090618.1	0.328737	0.403131	0.205044	0.090918	0.190549	0.0962614
											LINC00346	0.0974283	0.0793435	0.108399	0.0373838	0.0387446	0.0363498
											AC107373.1	0.618137	0.486229	0.484465	0.209144	0.183447	0.236448
											TRAF1	0.346958	0.239573	0.318113	0.0914238	0.132078	0.132535
											PARP12	0.27052	0.182843	0.20184	0.118682	0.0752796	0.0653297
											STAT5A	0.103631	0.0970644	0.0971485	0.0312148	0.0362331	0.049574
											SLC26A9	0.017086	0.00738517	0.0131471	0.00388634	0.00516901	0.00573125
											DNAAF4	0.0529439	0.0556502	0.0484334	0.022818	0.022072	0.0170534
											BST1	0.499527	0.525061	0.531577	0.186083	0.165	0.253311
											CNTF	2.00178	2.20133	1.76692	0.731687	0.808485	0.796823
											ZNF844	2.51007	2.28242	2.11806	0.963927	0.919581	0.810577
											GPR37L1	1.44254	1.79601	1.54498	0.616823	0.576258	0.669137
											GPD1L	0.0870775	0.0989499	0.0710472	0.028639	0.041554	0.0303222
											CHRNA9	3.32702	2.75799	3.28564	1.15402	1.19797	1.26186
											SELENBP1	0.305583	0.139078	0.201736	0.0798674	0.0679854	0.101474
											SKOR1	0.316073	0.313333	0.227704	0.120119	0.103614	0.107699
											GPR39	5.99092	7.2844	7.93439	2.63405	2.61821	2.87391
											CA2	2.767	2.4483	2.78817	1.10563	0.923645	1.02618
											ST7-AS1	0.0744648	0.0671444	0.0781386	0.0244308	0.0386706	0.0201558
											CMAHP	0.0327499	0.0348107	0.0313063	0.0208968	0.00613628	0.0104981
											PIK3AP1	53.5451	57.5981	54.4816	18.9579	20.4779	22.3372
											TRIL	0.101895	0.0827281	0.0790712	0.0320678	0.0413592	0.0252218
											LINC01270	1.11641	0.825354	0.924195	0.345257	0.36562	0.349984
											ARHGEF4	0.0784758	0.0643401	0.065329	0.0214868	0.0223239	0.0332217
											CP	0.804385	0.897281	0.681094	0.292138	0.277082	0.316768
											CRISPLD1	0.433955	0.523159	0.514777	0.190214	0.132986	0.218769
											FAS	2529.96	2571.69	3786.35	1262.53	1408.37	601.833
											MT-ND3	0.129598	0.123516	0.0909086	0.0338365	0.0490954	0.0440583
											A2ML1	0.200633	0.187457	0.159068	0.0712103	0.0721623	0.0584699
											TNFAIP2	0.455697	0.478991	0.337199	0.182164	0.157901	0.126672
											CD274	0.169059	0.226832	0.181631	0.0804037	0.0559209	0.074777
											HGF	0.648735	0.614139	0.526968	0.162729	0.254276	0.227199
											KCNJ2	2.70256	2.72509	2.63043	1.09943	1.01725	0.780851
											CCL2	0.376114	0.393174	0.370466	0.0830743	0.194073	0.129446
											MRO	0.946733	1.08366	0.933884	0.327993	0.396587	0.334867
											S1PR1	1.02508	1.09005	1.18439	0.349926	0.388581	0.429347
											HOPX	1.41019	1.65025	1.32428	0.443482	0.506979	0.609082
											APOL6	0.214253	0.109856	0.229463	0.0238467	0.0653565	0.100993
											AC110285.3	1.1253	1.16852	0.68273	0.331108	0.43467	0.28439
											RGS4	0.0441419	0.0393377	0.0495987	0.0126505	0.0178848	0.0154546
											ABCG1	10.0035	10.3013	8.89449	2.98005	3.48739	3.6626
											SCN4B	8.18756	7.24987	8.3935	2.2534	2.60161	3.34237
											RASD1	41.7069	39.2521	59.5833	16.7177	15.3008	16.2367
											APOE	1.35192	1.55146	1.38013	0.35764	0.55736	0.558973
											AC097359.2	0.148171	0.121135	0.0713408	0.027679	0.0522731	0.0382768
											KIAA0040	0.231194	0.202296	0.106309	0.0570618	0.0791946	0.0506589
											THBS2	0.066877	0.0634927	0.059946	0.025432	0.0246005	0.0156348
											TTC39A	0.32418	0.275926	0.258226	0.10584	0.111687	0.0785877
											NUAK2	3.54104	3.6524	6.3294	1.21937	1.77876	1.57512
											RARRES3	0.402481	0.360046	0.493534	0.091182	0.126001	0.200963
											GAST	0.0705397	0.0652169	0.0851392	0.0393244	0.011955	0.0224322
											VSTM2L	0.080267	0.0780515	0.0912198	0.016136	0.0322575	0.0341687
											TESMIN	21.923	21.4603	22.9881	7.64794	7.338	7.10924
											METTL7B	0.228522	0.102708	0.190311	0.0335624	0.0417408	0.0957266
											RPL5	2.29369	2.9884	1.62083	0.376057	0.767943	1.11864
											AC092645.1	0.924905	0.963425	0.697468	0.278843	0.281987	0.287563
											RTP4	0.27267	0.290702	0.17639	0.0770276	0.0687778	0.0914129
											LINC00601	0.176504	0.181493	0.149532	0.0443582	0.0598453	0.0540276
											OLFML2B	0.0472434	0.056402	0.0672288	0.0141951	0.0154474	0.0225441
											SERPINB9P1	1.00143	0.947426	0.962186	0.308392	0.279308	0.315523
											CYS1	0.409073	0.383628	0.567594	0.101781	0.196906	0.117559
											LGI3	0.0284153	0.0202113	0.0211083	0.00584974	0.00565849	0.0100276
											LRRC8B	1.76908	1.89264	2.12478	0.485456	0.568139	0.707071
											CA14	0.266362	0.299976	0.197671	0.0537469	0.0639873	0.116313
											VSX1	1.36423	1.78462	1.23481	0.520616	0.370624	0.456543
											GBP3	2.64228	2.39566	1.60085	0.740383	0.59113	0.703907
											AC080112.2	2.50534	2.24231	1.4296	0.226392	1.16795	0.479394
											AC093458.2	0.173063	0.113031	0.130267	0.0281141	0.046973	0.0487086
											PAPLN	1.30328	1.26376	1.40757	0.445516	0.340431	0.384006
											CHST6	0.36051	0.287947	0.30624	0.0877852	0.094589	0.0978185
											SLC37A1	0.159517	0.187662	0.10271	0.0550615	0.0523586	0.0262551
											AP003393.1	0.0570324	0.0255515	0.060299	0.0127996	0.0247623	0.00387197
											TIGIT	40.4481	48.9357	45.3476	12.4804	12.8293	13.1869
											NQO1	0.703794	0.95601	0.534878	0.164701	0.286769	0.179363
											AC009831.2	0.940671	0.933021	1.0294	0.244951	0.213826	0.357845
											GIMAP2	0.894187	1.01745	0.802235	0.248856	0.21712	0.293372
											MX1	0.130617	0.144896	0.09925	0.0336534	0.0338051	0.037589
											COL1A2	0.031287	0.0166462	0.0259714	0.00528792	0.0045467	0.010131
											IL34	0.145497	0.083867	0.0966057	0.00713929	0.0322274	0.0475129
											PANCR	0.170894	0.15728	0.157776	0.033542	0.0579382	0.0391372
											EMX1	0.0475672	0.0536708	0.09883	0.0130812	0.0213528	0.0185491
											CATSPERD	0.0819224	0.0545647	0.0957194	0.0148056	0.0358039	0.011197
											SATB2-AS1	0.374487	0.368154	0.343298	0.0618397	0.140342	0.088498
											ZNF442	1.01339	1.15851	1.009	0.267661	0.290293	0.284864
											C8orf46	0.266318	0.231667	0.285634	0.0465634	0.0720658	0.0845144
											AC112236.1	0.87494	0.902943	1.06526	0.246819	0.220024	0.254737
											CASP1	2.79852	2.53488	3.56378	0.612734	0.690186	0.940194
											AGT	0.27836	0.281752	0.299915	0.0125457	0.115288	0.0853911
											SFTPC	1.28297	1.47906	1.93087	0.503626	0.304475	0.342788
											HIST1H1E	0.139373	0.15601	0.129155	0.0330395	0.0319593	0.0399786
											TMEM37	0.0675756	0.083679	0.0597015	0.0112647	0.0286032	0.0115008
											ETV7	0.154354	0.201302	0.105903	0.0478276	0.0168233	0.0473503
											PCAT14	0.0368919	0.0387777	0.0456845	0.00547483	0.0119156	0.0111791
											TKTL1	0.0510399	0.0391492	0.0372271	0.00489608	0.0182674	0.0069823
											TXK	1.06499	1.05203	0.728247	0.157121	0.241078	0.275346
											AC022034.2	0.581462	0.53988	0.42554	0.103189	0.156852	0.107024
											SOWAHB	0.364324	0.410697	0.362267	0.112442	0.139842	0.0145777
											AL031118.1	0.0893106	0.0735361	0.151148	0.011321	0.0306625	0.0287673
											CA4	3.23546	3.43731	3.72584	0.693386	0.74362	0.902852
											PRR18	0.15314	0.0897704	0.123255	0.0380773	0.028166	0.0142289
											ADGRG3	0.0709043	0.0728348	0.0840279	0.0134817	0.0118554	0.0233576
											PAK6	0.0157324	0.0503973	0.0349523	0.0068374	0.00440924	0.0103418
											NOMO1	0.0846673	0.0579969	0.0509109	0.0188119	0.00139976	0.0196986
											STRA6	1.16216	0.987646	1.42507	0.0752247	0.218296	0.409607
											AL031055.1	0.368599	0.356446	0.423519	0.0635442	0.07376	0.0902327
											FAM107A	0.641878	0.622789	0.871111	0.150211	0.124543	0.13632
											OXCT1-AS1	0.938974	1.05229	1.06912	0.207301	0.192957	0.183397
											CLEC19A	0.408906	0.455091	0.506094	0.0731759	0.0235945	0.154953
											AC010207.1	1.43304	1.06974	1.05766	0.250424	0.28628	0.123962
											DRD1	0.0772048	0.0454447	0.059327	0.01879	0.00302929	0.0113682
											AC112487.1	0.744119	0.943114	0.801109	0.109186	0.13026	0.188268
											GBP1	0.414317	0.40363	0.457597	0.0922282	0.0446064	0.069749
											GPR151	0.0077925	0.00387203	0.00894318	0	0.000833876	0.00195584
											AC004551.1	0.192505	0.145689	0.142645	0.011713	0.02266	0.0265743
											ACY3	0.222828	0.243977	0.242065	0.0141228	0.0546443	0.0128167
											AP002761.4	0.248554	0.215974	0.209188	0	0.0487626	0.0274492
											AC092112.1	0.204427	0.176957	0.280516	0	0.0530808	0.0166
											STAM-AS1	0.255645	0.201176	0.341419	0.016636	0.00804607	0.0566157
											AC025154.2	0.105326	0.0805161	0.0788339	0.00485494	0	0.0220297
											TBR1	0.117755	0.185662	0.511685	0	0.0288773	0.0270924
											BEX1	0.312359	0.254337	0.283736	0.0334603	0	0.0303658
											LINC00488	0.111407	0.0936815	0.168161	0	0.0163923	0.00768957
											LINC01625	0.0208151	0.0126669	0.015033	0	0	0.00302464
											CLN5	0.0385339	0.0273673	0.0557347	0	0.00306477	0.00431302
											ERMARD	1.58167	1.29226	2.02821	0	0.243904	0.0572071
											CXCL2	0.164046	0.153272	0.200093	0	0	0
											AC062028.2	1.36408	1.09383	1.46657	0.0427821	0.144842	0.0388256
											CXCL3	0.125658	0.264163	0.229906	0	0	0
											AL137784.1	0.0484301	0.0622181	0.0221521	0	0	0
											PLA2G3

## Sheet: Table S4 RPKM of all genes
Gene ID	Gene symbol	UCA Normoxia 1	UCA Normoxia 2	UCA Normoxia 3	UCA Hypoxia 1	UCA Hypoxia 2	UCA Hypoxia 3	UNB Normoxia 1	UNB Normoxia 2	UNB Normoxia 3	UNB Hypoxia 1	UNB Hypoxia 2	UNB Hypoxia 3
ENSG00000173077	DEC1	0.00565645	0.01809	0.00615066	0.00346164	0.00846456	0.00400271	0.0162111	0.0182344	0.0219988	0.0205644	0.0200681	0.0143685
ENSG00000145416	MARCH1	0.00653548	0.0150479	0.00746381	0.00355443	0.00637044	0.00481231	0.0143912	0.0112545	0.0162862	0.0292612	0.0288386	0.023148
ENSG00000186205	MARC1	0.550543	0.54939	0.633921	0.308221	0.379418	0.313814	1.03103	0.997995	1.0842	0.41697	0.452185	0.470064
ENSG00000173838	MARCH10	0.0524979	0.0597268	0.0496502	0.0577526	0.0622793	0.0722543	0.14563	0.121663	0.11202	0.10555	0.0888003	0.103838
ENSG00000186522	SEPTIN10	2.29176	1.93128	2.20945	2.5831	2.57755	2.39577	1.13692	1.3903	1.2102	1.17492	1.24481	1.28762
ENSG00000183654	MARCH11	0.000828799	0.00502332	0.000441219	0.00091688	0.000747332	0.000680618	0.00054927	0.000288673	0.000376857	0.00250652	0.00404095	0.00189559
ENSG00000138758	SEPTIN11	8.40719	6.59296	7.85372	6.8452	6.1826	5.37782	5.68222	6.73569	4.72813	3.91849	4.02835	4.2753
ENSG00000140623	SEPTIN12	0.0144617	0	0.0138579	0.00639944	0.0352084	0.00712563	0.0345031	0	0.0394545	0.0393625	0.0211531	0.0357222
ENSG00000154997	SEPTIN14	0.00271991	0.0137377	0.00361993	0.00150449	0.00674453	0.00223362	0.00225321	0.00236839	0.00432862	0.0116532	0.019229	0.0255055
ENSG00000099785	MARCH2	1.01433	1.42907	1.10009	0.964326	1.16417	1.15485	2.33845	2.17836	2.55609	1.92278	1.97048	1.86709
ENSG00000117791	MARC2	0.58936	0.528274	0.691897	0.464083	0.599887	0.508293	0.424699	0.432962	0.50437	0.302253	0.317468	0.372013
ENSG00000168385	SEPTIN2	15.4783	13.4012	14.1766	15.0751	14.7512	14.676	19.704	22.7777	22.885	17.3306	17.4552	19.3563
ENSG00000173926	MARCH3	0.0340668	0.0314966	0.0359641	0.019163	0.0281149	0.0239455	0.00918389	0.00663667	0.0105018	0.0241561	0.012387	0.0134702
ENSG00000100167	SEPTIN3	5.88912	3.59191	4.51997	5.73344	4.4353	5.24078	2.93925	2.92886	2.3273	2.77232	3.03101	3.23617
ENSG00000144583	MARCH4	0.0170477	0.0393302	0.0237133	0.0219012	0.0368183	0.0216769	0.00505676	0.00603352	0.00862678	0.00582093	0.0124678	0.0132065
ENSG00000198060	MARCH5	0.731255	0.668907	0.681724	0.835512	0.706474	0.71175	1.35599	1.55953	1.50274	1.34535	1.36132	1.41779
ENSG00000184702	SEPTIN5	9.44851	7.14962	7.21675	11.4295	10.2056	12.0364	7.11946	6.2616	5.60742	5.37334	6.04835	5.45304
ENSG00000277049	5S_rRNA	0.532042	0	0.424857	0	0	0.655377	1.32225	0.555936	0	1.60904	0	2.19035
ENSG00000277411	5S_rRNA	0	0	0	0	0	0	0.147194	0	0.807924	0.4478	0	0.406386
ENSG00000283433	5S_rRNA	0	1.5988	0	0.875459	0	0.324935	1.70448	0.826897	1.07949	2.39328	0	1.08597
ENSG00000145495	MARCH6	3.24855	2.18424	2.90437	3.05098	2.87454	2.43282	3.51465	3.68996	3.5205	3.00507	2.86392	3.16148
ENSG00000125354	SEPTIN6	0.0384058	0.0779188	0.0645654	0.0809497	0.0880349	0.0886418	0.166782	0.188403	0.168198	0.149772	0.133049	0.16366
ENSG00000136536	MARCH7	2.29596	1.98147	2.22116	2.37811	2.26165	2.31062	1.7134	2.13475	1.92127	1.868	2.0962	2.10123
ENSG00000122545	SEPTIN7	5.97512	5.31416	5.40503	8.89995	8.05089	8.32533	5.46047	6.52057	6.62985	8.18399	8.32638	9.18511
ENSG00000165406	MARCH8	0.00760591	0.0225072	0.0228654	0.0116314	0.016944	0.00661346	0.0418079	0.02618	0.0280743	0.0351801	0.0405742	0.0353035
ENSG00000164402	SEPTIN8	2.52014	2.0393	2.21945	2.20453	2.2032	2.11205	6.55128	6.43448	5.42981	7.10592	6.09161	6.71749
ENSG00000139266	MARCH9	7.22395	8.19788	8.2611	9.26041	9.90673	11.4473	7.71607	7.6781	9.51555	12.4254	10.0304	9.73491
ENSG00000184640	SEPTIN9	6.54509	5.25647	5.09379	5.67154	5.55041	5.69619	3.33845	2.89082	2.70821	2.09884	2.24078	2.35327
ENSG00000121410	A1BG	0.015088	0.0411514	0.036145	0.00417286	0.0204073	0.0278783	0.224983	0.161597	0.216106	0.131187	0.270347	0.248461
ENSG00000148584	A1CF	0.00218326	0.0119094	0.00116228	0	0	0.000896455	0	0	0.0014891	0.00385162	0.00212897	0.00199738
ENSG00000175899	A2M	3.85029	1.65631	2.16879	5.46718	4.58879	4.99204	0.0841715	0.0702389	0.07847	0.0527778	0.0765784	0.0665233
ENSG00000245105	A2M-AS1	0.0326531	0.0131939	0.0695327	0.0240822	0.0147217	0.0402225	0.367883	0.25021	0.118779	0.115211	0.238808	0.119492
ENSG00000166535	A2ML1	0.00389158	0.0141521	0.00310758	0.00322887	0.00460564	0.00359528	0.129598	0.123516	0.0909086	0.0338365	0.0490954	0.0440583
ENSG00000256661	A2ML1-AS1	0.00401494	0.0111243	0.0036641	0.00380711	0.00543043	0.00423913	0.0022807	0.00239728	0.0054768	0.00173461	0.00755055	0.0125935
ENSG00000256069	A2MP1	0.0199157	0.0225322	0.018024	0.00587527	0.018856	0.0147195	0.00428959	0.00277468	0.000905572	0.00702691	0.0233046	0.00911007
ENSG00000184389	A3GALT2	0.0153306	0.00530961	0.00699548	0.00726851	0	0.00539555	0.00544288	0.00228844	0.00298751	0	0	0.00601088
ENSG00000128274	A4GALT	0.0129099	0.0208658	0.0206182	0.0142819	0.0203716	0.0357809	0	0.00112414	0.00146754	0.0113876	0	0.0029527
ENSG00000118017	A4GNT	0	0.0087777	0.0173471	0.00400537	0.0146911	0.00445989	0.00899802	0.00756637	0.0148166	0.0109497	0.0264792	0.00496851
ENSG00000094914	AAAS	3.8154	3.19772	3.58813	3.28535	3.24607	3.4516	4.44891	3.48935	4.4372	4.70332	4.08273	4.58508
ENSG00000081760	AACS	0.751391	0.698499	0.720275	0.730569	0.835478	0.830834	0.76837	0.652596	0.722867	0.839672	0.794551	0.818382
ENSG00000250420	AACSP1	0.00292959	0.0134946	0.00187151	0.00648185	0.00713237	0.0072174	0.0040772	0.00306115	0.00479552	0.0132898	0.0334238	0.0297498
ENSG00000242908	AADACL2-AS1	0.00106569	0.00581321	0.00283666	0.000785966	0.00144141	0.00109395	0.00026485	0.000371184	0.000484572	0.00295437	0.000779394	0.0012187
ENSG00000188984	AADACL3	0	0.0060184	0	0	0	0	0.00123389	0	0.00338631	0	0	0
ENSG00000204518	AADACL4	0.00139266	0	0	0.00462199	0.0131855	0.00171549	0	0	0	0.0168471	0	0.00382227
ENSG00000109576	AADAT	0.976279	0.81112	0.981066	0.85829	1.04801	0.854959	0.964566	0.956561	0.914131	0.800713	0.743904	0.812876
ENSG00000158122	AAED1	1.18959	1.06458	1.11251	0.920771	0.942178	0.963792	1.08435	1.15959	1.20343	0.926578	0.738632	0.783367
ENSG00000103591	AAGAB	1.32313	1.17885	1.21161	1.10342	1.06765	1.13154	0.915477	1.02525	1.14317	0.900907	0.82059	0.872467
ENSG00000115977	AAK1	0.327757	0.311828	0.309577	0.302398	0.325564	0.305974	0.486496	0.458909	0.474803	0.462485	0.471558	0.464114
ENSG00000087884	AAMDC	0.0957932	0.0918793	0.093751	0.088133	0.0964108	0.0985315	0.143002	0.111891	0.16103	0.199477	0.172197	0.183242
ENSG00000127837	AAMP	19.4125	19.9219	17.6671	17.7963	19.7027	18.8893	27.8456	26.4433	29.4749	22.2595	23.4851	24.2874
ENSG00000129673	AANAT	0.00748864	0.0204248	0.00896996	0.0807738	0.0810304	0.0922461	0.0241944	0.0117374	0.0153229	0.212322	0.18895	0.159287
ENSG00000131043	AAR2	1.77357	1.64308	1.65413	1.48439	1.63374	1.74261	1.41944	1.36683	1.21153	1.11298	1.09524	1.14755
ENSG00000205002	AARD	0	0.00605046	0.00797155	0.00552179	0	0	0	0	0	0	0	0
ENSG00000090861	AARS	5.59398	4.45493	4.59756	4.93363	5.09617	5.30041	7.40985	7.42318	5.9938	6.62131	6.44675	6.72019
ENSG00000157426	AASDH	0.399221	0.375705	0.498051	0.555235	0.579647	0.521617	0.749349	0.796983	0.883854	1.1765	1.1259	1.23747
ENSG00000149313	AASDHPPT	0.845285	0.526259	0.660953	0.721163	0.750002	0.636402	0.622489	0.650069	0.378203	0.433561	0.454995	0.42316
ENSG00000008311	AASS	1.51066	0.801676	1.14387	1.2042	1.20071	0.907047	1.17711	1.0834	0.943943	0.735163	0.733204	0.787052
ENSG00000215458	AATBC	0.152113	0.122926	0.154595	0.107086	0.137161	0.0624581	0.302429	0.207109	0.100605	0.306687	0.256206	0.22772
ENSG00000275700	AATF	0.000871983	0.00176169	0	0	0	0.00143216	0	0	0	0	0	0
ENSG00000181409	AATK	0.250954	0.224644	0.310358	0.243455	0.331597	0.309921	0.323035	0.200366	0.297562	0.408668	0.376483	0.298465
ENSG00000225180	AATK-AS1	0.0408869	0.023704	0.0511041	0.0511321	0.0937727	0.061314	0.0556667	0.0222903	0.0339494	0.107525	0.179416	0.109778
ENSG00000254180	AB015752.1	0.0213041	0.0151386	0.0158389	0.0166603	0.0253373	0.016741	0.0352363	0.0245637	0.0325684	0.0244388	0.0327733	0.0246989
ENSG00000183044	ABAT	1.18302	0.88374	1.01669	0.788529	0.701635	0.709649	1.59698	1.49166	0.729813	0.675687	0.883147	0.780398
ENSG00000283544	ABBA01000935.2	0	0	0	0	0	0	0.000111814	0	0.000306865	0.0010205	0	0
ENSG00000265019	ABBA01006766.1	0.00365942	0.0133078	0	0.00809665	0.00989914	0	0	0	0	0	0.00535263	0
ENSG00000283020	ABBA01031674.1	0	0.156805	0.137728	0	0.174962	0	0.235753	0.315387	0.294093	0.912822	0.441489	0.414202
ENSG00000165029	ABCA1	1.39901	0.993693	1.80973	0.635633	0.722061	0.441466	1.31795	1.15686	1.00975	0.618336	0.628993	0.62815
ENSG00000154263	ABCA10	0.0234706	0.026892	0.0410788	0.00853643	0.0143506	0.0114854	0.0102277	0.00940672	0.0127188	0.0106959	0.0136381	0.0127952
ENSG00000144452	ABCA12	0.0260972	0.0211512	0.0259284	0.0325634	0.0270891	0.033829	0.0852954	0.103528	0.0991399	0.107145	0.104752	0.118474
ENSG00000179869	ABCA13	0.00118694	0.00887259	0.000737191	0.000437694	0.0024081	0.00146209	0.0776459	0.0710384	0.0505522	0.0125637	0.0238236	0.0148404
ENSG00000238098	ABCA17P	0.0412325	0.0486779	0.0452372	0.0733799	0.0989299	0.097165	0.0766317	0.0517011	0.0875474	0.126867	0.100693	0.108246
ENSG00000107331	ABCA2	12.5657	8.79551	10.516	13.381	12.3815	12.4988	13.5645	10.6447	10.1425	11.1644	11.6099	11.4622
ENSG00000167972	ABCA3	4.34374	2.75064	3.11931	2.96428	2.85576	2.86848	2.81811	2.6972	2.05762	1.52427	1.50983	1.64628
ENSG00000198691	ABCA4	0.00954208	0.0231337	0.0078151	0.00974415	0.0115825	0.00843881	0.00243224	0.00102263	0.00267003	0.00702948	0.0143151	0.00302181
ENSG00000154265	ABCA5	0.50719	0.440921	0.576083	0.264215	0.251876	0.237317	0.466944	0.521266	0.609766	0.301625	0.27128	0.352681
ENSG00000154262	ABCA6	0.00298072	0.0186683	0.0095209	0.00824375	0.00940706	0.00611949	0.00148156	0.0010382	0.00067767	0.000751211	0.00653986	0.00272695
ENSG00000064687	ABCA7	0.52868	0.572144	0.513691	0.458076	0.470045	0.578369	2.00851	1.61348	2.19883	2.18587	1.77372	1.8146
ENSG00000141338	ABCA8	0.0491696	0.0306653	0.055197	0.0484826	0.0607216	0.0368673	0.00885493	0.00707375	0.0131229	0.0199347	0.0125079	0.0122237
ENSG00000154258	ABCA9	0	0.00263705	0	0.000401106	0.0014712	0	0	0	0.000989176	0.00712739	0.00530336	0.000497557
ENSG00000231749	ABCA9-AS1	0.000638966	0.00077455	0.00051024	0	0.00302483	0.00118063	0.000476395	0	0.000871618	0	0	0
ENSG00000085563	ABCB1	0.0103292	0.0085288	0.00884599	0.011427	0.0093139	0.0110641	0	0.000312843	0.00142943	0.00294275	0.00284654	0.000205431
ENSG00000135776	ABCB10	0.74537	0.720115	0.657109	0.787478	0.697643	0.774006	0.387526	0.517931	0.473812	0.405757	0.456816	0.532913
ENSG00000073734	ABCB11	0.00173772	0.00842582	0.00370037	0.000961199	0.00156691	0.000356758	0.13503	0.0880645	0.107855	0.0871512	0.0787948	0.0771041
ENSG00000005471	ABCB4	0.00877064	0.0212634	0.012734	0.00705654	0.00862747	0.00736622	0.0208063	0.0112474	0.0179461	0.0102482	0.0122457	0.0103946
ENSG00000004846	ABCB5	0.0292894	0.0703035	0.0325274	0.021673	0.0322696	0.0265217	0.000867709	0.0010134	0.00238136	0.00762603	0.00709299	0.00186328
ENSG00000131269	ABCB7	0.431933	0.341709	0.43181	0.327947	0.32511	0.328198	0.408742	0.447847	0.345666	0.316717	0.352915	0.306977
ENSG00000197150	ABCB8	2.79192	2.09507	2.35116	2.53082	3.03283	2.8959	4.5943	3.57294	3.33297	3.10381	3.33672	3.2751
ENSG00000150967	ABCB9	0.30305	0.287741	0.305594	0.318093	0.326655	0.338901	0.334677	0.278293	0.359778	0.455907	0.41377	0.456325
ENSG00000103222	ABCC1	0.0115181	0.0108157	0.0119181	0.0199209	0.0298412	0.0265778	0.015643	0.014578	0.0123925	0.0208512	0.0180339	0.0198134
ENSG00000124574	ABCC10	1.23303	0.828171	1.02809	1.12317	1.54073	1.34451	1.54571	1.10495	1.1009	1.43851	1.54675	1.47917
ENSG00000121270	ABCC11	0.00622681	0.0113221	0.0105662	0.00559696	0.0126332	0.0124642	0.0593857	0.060998	0.0499024	0.0659105	0.0449705	0.0539403
ENSG00000140798	ABCC12	0.00257842	0.00833477	0.00205897	0.000475406	0.00464994	0.00158806	0.00213599	0.00134711	0.00293103	0.00779784	0.00817148	0.0023589
ENSG00000243064	ABCC13	0.0014883	0.00751712	0.000396156	0.000548824	0.00234851	0.00305552	0.000246585	0.00051838	0.00169183	0.0026256	0.00798211	0.00340398
ENSG00000023839	ABCC2	0.0058749	0.00876494	0.0115479	0.00799909	0.0146698	0.00668011	0.0146005	0.00944422	0.0154115	0.00751694	0.0152034	0.015504
ENSG00000108846	ABCC3	0.0753687	0.0999678	0.068035	0.0815659	0.0989855	0.107641	1.36274	0.921643	1.16221	0.429444	0.540824	0.475169
ENSG00000125257	ABCC4	0.0780254	0.0733684	0.0843806	0.0524071	0.0474902	0.045173	0.148038	0.160613	0.123008	0.0711282	0.0961934	0.093613
ENSG00000114770	ABCC5	0.656089	0.521411	0.641474	0.794856	0.981331	0.836564	0.739071	0.578206	0.730823	1.04194	0.995707	1.03035
ENSG00000091262	ABCC6	0.00210406	0.00561116	0.00201621	0.00186214	0.00170752	0.00259181	0.0131773	0.00879422	0.00975855	0.0133629	0.0055397	0.00923965
ENSG00000256340	ABCC6P1	0.0508404	0.0350161	0.055361	0.0664696	0.0765787	0.0939389	0.0264187	0.0229398	0.0126094	0.0436805	0.00507029	0.0142707
ENSG00000006071	ABCC8	0.0314051	0.029005	0.0304521	0.0330883	0.0439942	0.0363825	0.00743324	0.00742255	0.0102	0.019787	0.0136715	0.0138526
ENSG00000069431	ABCC9	0.00454217	0.0115363	0.00829052	0.00693913	0.00848393	0.00879231	0.00311774	0.00497216	0.00265543	0.00719545	0.00379648	0.00445228
ENSG00000101986	ABCD1	0.621657	0.474327	0.705568	0.520156	0.531385	0.619998	0.73327	0.560547	0.501485	0.529662	0.586197	0.653895
ENSG00000215151	ABCD1P2	0.00748819	0.00907713	0	0	0.0202564	0.00922406	0	0	0	0	0	0.010276
ENSG00000214330	ABCD1P5	0	0	0	0	0	0	0	0	0	0.0296482	0.0430183	0
ENSG00000173208	ABCD2	0.135523	0.0911455	0.119366	0.0946376	0.121796	0.0898477	0.027974	0.0423417	0.0319373	0.023829	0.0302943	0.022861
ENSG00000117528	ABCD3	2.20114	1.59136	1.91453	2.34775	2.03153	2.19551	1.80731	2.2473	2.06084	1.88471	1.89182	2.18712
ENSG00000119688	ABCD4	3.1508	3.24323	3.59637	3.82437	4.90449	4.3943	2.65086	2.27113	3.16645	3.02825	2.77041	3.05599
ENSG00000164163	ABCE1	0.631868	0.353139	0.457243	0.456753	0.398106	0.372467	0.547248	0.623507	0.345322	0.326592	0.30269	0.362559
ENSG00000204574	ABCF1	0.0012165	0.00294926	0	0	0	0.0014985	0.000604657	0.00127113	0.00497829	0.00367902	0	0
ENSG00000033050	ABCF2	6.65393	5.5113	5.66628	5.67614	5.31976	5.78992	5.92116	5.80778	4.72048	4.545	4.33959	4.55113
ENSG00000242159	ABCF2P1	0.05044	0.040762	0	0.0372004	0.045482	0	0.0167141	0.0175684	0	0	0	0
ENSG00000161204	ABCF3	9.47215	8.02936	8.99133	10.7744	11.8232	12.0551	9.01395	7.82444	7.70652	9.29731	8.96461	9.07905
ENSG00000160179	ABCG1	0.723659	0.534363	0.629002	0.115689	0.104015	0.0927481	0.0441419	0.0393377	0.0495987	0.0126505	0.0178848	0.0154546
ENSG00000118777	ABCG2	0.00311548	0.012139	0.00248784	0.000984738	0.00601981	0.00137061	0.0159279	0.0195324	0.0166958	0.0114411	0.0156241	0.00610765
ENSG00000172350	ABCG4	0.0161071	0.0111571	0.0146996	0.00509112	0.0186735	0.00283443	0.353408	0.206775	0.298189	0.149617	0.299547	0.192618
ENSG00000138075	ABCG5	0.0142717	0.0245083	0.0227929	0.0223669	0.0225204	0.027835	0.0266013	0.0223689	0.0373137	0.041363	0.0487087	0.0375377
ENSG00000143921	ABCG8	0.00317854	0.0144488	0.00634548	0.00351634	0	0.00195769	0.00197486	0.000830323	0.00867174	0.00961279	0.00581157	0.00872379
ENSG00000143994	ABHD1	0.0938497	0.0595906	0.142748	0.0840477	0.048357	0.0550502	0.26878	0.214808	0.207272	0.263554	0.307232	0.190118
ENSG00000144827	ABHD10	4.5837	4.28919	4.28545	3.37491	3.49621	3.81446	4.28489	4.94723	5.11608	3.76652	3.3427	4.09642
ENSG00000106077	ABHD11	10.6596	10.5348	9.57842	8.09952	7.92824	8.51683	13.814	12.439	15.004	7.99098	9.35181	8.18369
ENSG00000225969	ABHD11-AS1	0.196016	0.0339441	0	0.185869	0.189373	0.137974	0.389716	0.117039	0.305584	0.12703	0.163835	0.268991
ENSG00000100997	ABHD12	1.70846	1.58229	1.51585	1.54363	1.68743	1.68826	1.9075	1.87482	1.88203	1.83325	1.84536	1.82932
ENSG00000139826	ABHD13	1.79917	1.16956	1.54091	1.73228	1.60984	1.63173	0.762587	0.919324	0.774033	0.878959	0.639113	0.900772
ENSG00000264031	ABHD15-AS1	0.00128523	0.000519316	0.00171051	0.00047394	0.000869174	0.00105544	0.000851762	0.000671475	0	0.00356299	0.00250655	0.000587905
ENSG00000129968	ABHD17A	6.20769	6.08787	6.2652	5.60759	4.7812	5.87222	6.12996	4.66215	5.15525	4.66628	5.25462	5.35874
ENSG00000229107	ABHD17AP4	0.0099684	0	0.0318406	0.0220556	0.0134828	0	0.0148643	0.0208322	0	0	0	0
ENSG00000226981	ABHD17AP6	0.00105913	0.0179742	0.00338303	0.00117169	0	0.00130465	0.000526438	0	0.00144476	0	0.00154919	0
ENSG00000107362	ABHD17B	0.867642	0.806864	0.850029	0.86888	0.803083	0.803972	0.88215	1.01012	1.14381	1.10345	1.13461	1.10358
ENSG00000136379	ABHD17C	1.03673	0.870383	0.800804	0.933352	0.790576	0.908913	0.430448	0.497156	0.572339	0.383795	0.352503	0.426016
ENSG00000164074	ABHD18	0.201237	0.18615	0.27827	0.161484	0.246507	0.239572	0.537868	0.477416	0.742958	0.750221	0.704095	0.772312
ENSG00000140526	ABHD2	2.88411	1.77901	2.43986	2.56017	2.57364	1.86973	1.40244	1.52637	0.814646	0.889005	0.916284	0.915885
ENSG00000158201	ABHD3	1.26822	1.11241	1.15222	1.04291	0.978956	1.06156	1.84045	2.09363	2.24867	2.22942	2.29366	2.43156
ENSG00000100439	ABHD4	4.11373	3.35067	3.57448	4.02465	4.19217	4.16901	12.8495	13.4779	10.0739	6.42017	6.63941	6.9106
ENSG00000011198	ABHD5	0.709955	0.643947	0.620731	0.752451	0.67918	0.760083	1.25183	1.57706	1.38544	1.14326	1.06439	1.18839
ENSG00000163686	ABHD6	0.254089	0.22757	0.211946	0.25722	0.315213	0.26448	0.481312	0.541146	0.462875	0.427452	0.396906	0.456029
ENSG00000127220	ABHD8	0.0624135	0.0819619	0.0664528	0.0517848	0.0398639	0.0790173	0.234392	0.201084	0.29562	0.249052	0.233302	0.199849
ENSG00000136754	ABI1	0.453469	0.389836	0.415094	0.402785	0.472429	0.392093	0.847209	0.89381	0.911787	0.962643	0.891069	0.904844
ENSG00000138443	ABI2	0.305749	0.260139	0.295332	0.250486	0.247273	0.237818	0.160197	0.152329	0.11466	0.172383	0.218615	0.218079
ENSG00000108798	ABI3	0.00241484	0.0292725	0	0.00267148	0.00653241	0.00594926	0.00960232	0.0100932	0.0131764	0.0109547	0.0353219	0.0099416
ENSG00000154175	ABI3BP	0.00539532	0.0177519	0.00718063	0.00412125	0.00677623	0.00458893	0.0254764	0.0283223	0.0176985	0.0337994	0.0317549	0.0304973
ENSG00000097007	ABL1	1.00533	0.833612	0.939292	1.27568	1.29183	1.25931	1.0813	1.07541	0.856251	1.39589	1.46099	1.48623
ENSG00000143322	ABL2	0.578889	0.555775	0.653786	0.57914	0.579092	0.491802	0.336808	0.281559	0.309428	0.340458	0.298332	0.328469
ENSG00000099204	ABLIM1	0.12574	0.136234	0.115119	0.148814	0.129434	0.136612	0.335353	0.343	0.309313	0.319697	0.302734	0.320501
ENSG00000163995	ABLIM2	0.0150851	0.0271342	0.0163205	0.0148938	0.0186483	0.0193813	0.0863481	0.0657622	0.0902763	0.0892809	0.0887345	0.0986089
ENSG00000173210	ABLIM3	0.000263653	0	0	0.000291673	0	0	0.000131048	0	0	0.0019934	0.0034708	0.000723618
ENSG00000159842	ABR	0.00640327	0.00759326	0.00778105	0.0200194	0.00828423	0.00703028	0.0139763	0.0095999	0.0127223	0.0208387	0.0244332	0.0143269
ENSG00000174429	ABRA	0.0349982	0.0176769	0.0465791	0.061303	0.0473371	0.0754448	0.0202951	0.02438	0.0198922	0.0132305	0.0511919	0.0400232
ENSG00000146386	ABRACL	1.50716	1.74889	1.50183	1.0878	1.39966	1.11868	1.7405	2.13793	2.88473	1.78232	1.67066	1.87675
ENSG00000163322	ABRAXAS1	0.0713063	0.0512661	0.0604751	0.0560351	0.0472252	0.0545189	0.11635	0.0966043	0.114711	0.151699	0.0949487	0.112025
ENSG00000165660	ABRAXAS2	0.54528	0.636988	0.632304	0.56839	0.557401	0.588554	0.61183	0.589513	0.630897	0.693919	0.718613	0.74211
ENSG00000146109	ABT1	5.51175	5.34705	5.07543	5.15451	6.3244	6.35109	5.1131	5.25772	5.53171	5.08081	4.9147	5.33777
ENSG00000114626	ABTB1	0.17295	0.376416	0.288771	0.465282	0.632661	0.532607	2.90912	1.99611	2.64877	3.8456	3.29442	3.3605
ENSG00000166016	ABTB2	0.4699	0.354007	0.362762	0.7837	0.722113	0.774947	0.295514	0.235282	0.21263	0.872658	0.923528	0.974648
ENSG00000223665	AC000058.1	0.0201825	0	0	0.00744246	0.00909932	0	0.0401266	0.0210889	0.00917702	0.0305187	0.0295209	0.0276963
ENSG00000185065	AC000068.1	0.326246	0.395473	0.385116	0.423686	0.345338	0.401874	0.627487	0.637329	0.464383	0.879411	0.580939	0.428239
ENSG00000230485	AC000077.1	0	0	0	0.0122926	0	0	0	0	0	0.0168024	0.0162531	0
ENSG00000226770	AC000124.1	0	0.00852978	0	0	0.00951746	0.00433392	0.00174877	0.00367633	0	0	0	0.0144845
ENSG00000241921	AC000372.1	0	0.0117816	0.00221749	0	0.000938991	0.000855167	0	0	0.000947009	0.00314933	0.00101546	0.00762154
ENSG00000278727	AC000403.1	0.0175121	0.0530702	0	0	0.0118431	0.0215717	0.00870436	0	0	0	0.0384225	0.0120159
ENSG00000213683	AC002056.1	0	0	0.131929	0	0.055865	0.050878	0.0410594	0	0	0	0	0
ENSG00000225498	AC002064.1	0.0186534	0	0.0248257	0.00687859	0.0252297	0.0191479	0.0649012	0.0584732	0.0466495	0.0188043	0.0909476	0.068261
ENSG00000235639	AC002069.1	0.0270841	0	0	0.059925	0.146531	0	0.0269242	0	0	0	0	0
ENSG00000270812	AC002069.2	0.0355498	0	0	0.0393279	0.240416	0	0.0353399	0.0371464	0	0	0	0
ENSG00000248636	AC002070.1	0.00134486	0.00298876	0.00107392	0.000743893	0.00151583	0.00110441	0.00105839	0.00023421	0.000305755	0.000847339	0.000819637	0.00169175
ENSG00000265975	AC002091.1	0.00331368	0.0160673	0	0.00366584	0.00896388	0.00408184	0.00164706	0	0	0.020043	0	0
ENSG00000258924	AC002094.1	0.00522066	0.00632844	0.00625335	0	0	0.00160772	0.00648728	0.00136378	0.00178038	0	0	0.00179107
ENSG00000261018	AC002101.1	0	0.0107177	0	0.0016302	0.00398624	0.00363039	0	0	0.00201014	0.0111414	0.00431085	0
ENSG00000267626	AC002115.1	0.014327	0.00868355	0	0.00792481	0	0.00882411	0	0.0149704	0.00977178	0.0216644	0	0
ENSG00000248101	AC002116.1	0.0168223	0.0203919	0.00895554	0.00620338	0.00758439	0	0.0390204	0.00585928	0.0382458	0.0508754	0.0328081	0.0538654
ENSG00000267698	AC002116.2	0.132685	0.10642	0.124277	0.124713	0.136285	0.183106	0.128926	0.111541	0.129283	0.236844	0.202834	0.176607
ENSG00000233420	AC002127.2	0.0592466	0.0668653	0.0967967	0.133346	0.175006	0.137573	0.0250481	0.0284632	0.0139343	0.0236845	0.0438281	0.0186905
ENSG00000239791	AC002310.2	0.0540703	0.0262174	0.0345418	0.0299083	0.0402232	0.0532836	0.149159	0.0988725	0.118012	0.155347	0.130496	0.189211
ENSG00000260869	AC002310.4	0.157912	0.164526	0.210512	0.222338	0.308903	0.299011	0.216009	0.155458	0.217188	0.467701	0.374145	0.359975
ENSG00000261459	AC002310.5	0.119516	0.174704	0.134736	0.128329	0.123616	0.212172	0.228884	0.176306	0.254139	0.287033	0.329065	0.246016
ENSG00000261433	AC002347.1	0	0.14067	0.185335	0.128379	0.392398	0.142947	0.634485	0.303144	0.158299	0.614173	0.424352	0.398124
ENSG00000237741	AC002368.1	0	0.0152023	0	0	0	0	0.162072	0.144148	0.0342149	0.151712	0.0550318	0.0860507
ENSG00000257268	AC002375.1	0.00442587	0.0026825	0	0	0.00598624	0	0.00219987	0	0.00301868	0.0200776	0.00647372	0
ENSG00000225676	AC002378.1	0.00558898	0.00677492	0.00892604	0.00309148	0.00566955	0.0103269	0.00347248	0.00145999	0.00190599	0.012677	0	0
ENSG00000227863	AC002383.1	0.00312101	0.00832319	0.0019938	0.000690539	0.00168854	0.00692011	0.000930774	0.00326117	0.000851478	0.00283164	0.00547812	0.000856588
ENSG00000228742	AC002384.1	0.0152722	0.0722002	0.0219518	0.0219638	0.0227222	0.0244563	0.000759101	0.00159581	0	0	0.00893547	0
ENSG00000283585	AC002384.2	0.00461829	0.00279913	0.0110637	0.00766365	0.0156162	0.0113777	0	0	0.00314992	0	0	0
ENSG00000230941	AC002386.1	0	0.0476118	0	0	0	0	0	0	0	0	0.0229804	0
ENSG00000276851	AC002401.4	0.0538431	0.522145	0.343966	0.297826	0.50978	0.132649	0.2141	0.0562611	0.220343	0.244254	0.315025	0.295554
ENSG00000283638	AC002407.1	0.0303056	0.0293889	0	0.00670526	0.00819799	0	0.0120506	0.0189999	0.024804	0.0549914	0.00886559	0.0249529
ENSG00000253927	AC002428.1	0	0.0128198	0	0.00194994	0.00715213	0.00434244	0	0	0.0048088	0	0.00515637	0.00725649
ENSG00000254239	AC002428.2	0.0120086	0	0.0191787	0	0.0487269	0	0.0119377	0.0125479	0.016381	0.0181587	0	0
ENSG00000231170	AC002451.1	0.00736953	0.00446664	0.00588486	0.00815273	0.00498385	0	0.025641	0.0462029	0.0301584	0.086364	0.0107794	0.035396
ENSG00000279525	AC002451.2	0	0	0	0.0144815	0.053116	0	0	0	0	0	0.0382943	0.0179637
ENSG00000237819	AC002454.1	0.0392843	0.0485631	0.0614978	0.0598103	0.0720732	0.0704304	0.0578052	0.0459256	0.089667	0.065873	0.101268	0.0629835
ENSG00000223646	AC002463.1	0.00146508	0.0128757	0.000584963	0.00162079	0.00297241	0.00135353	0.00418724	0.00153088	0.00299779	0.00996933	0.0107149	0.00150789
ENSG00000241764	AC002467.1	1.17381	2.02653	1.56222	1.35758	1.6117	1.86216	2.09508	2.24863	2.81423	4.35672	2.65344	3.66093
ENSG00000226872	AC002472.1	0.23643	0.241347	0.298104	0.167947	0.20197	0.2054	0.0210294	0.0156031	0.0237643	0.0225799	0.0364028	0.0204917
ENSG00000284665	AC002472.4	0	0.0191463	0	0	0.00427266	0	0	0	0.00861829	0.00477677	0.0046206	0
ENSG00000225541	AC002480.1	0.00139226	0.000843841	0	0.000770109	0	0.001715	0.000692017	0.000363695	0.000474796	0.00157896	0.00203645	0.000477646
ENSG00000238033	AC002480.4	0	0	0	0	0.00545234	0	0	0	0.00274945	0	0	0.0110638
ENSG00000214111	AC002504.1	0	0	0	0	0	0.111917	0.180638	0.0474678	0	0	0.398682	0.06234
ENSG00000261457	AC002519.2	0.0187331	0.0151388	0.0398911	0.041448	0.10135	0.0538434	0.037245	0.0456737	0.0766619	0.0188847	0.0730693	0.0257074
ENSG00000233247	AC002524.1	6.48469	5.3564	4.12429	4.31701	5.97664	5.30172	8.78536	10.6136	10.8028	4.77271	5.70788	5.27634
ENSG00000279314	AC002525.1	0	0.046919	0	0.0428194	0	0	0	0	0	0	0	0
ENSG00000279067	AC002540.1	0.0232695	0.0564141	0	0.0257424	0.0629465	0.0286636	0.104094	0	0.031742	0.0703733	0	0.0319325
ENSG00000267194	AC002546.1	1.34137	1.65639	1.20127	0.762763	0.796924	0.694899	1.71354	2.09586	2.34279	1.76294	1.33857	1.70312
ENSG00000267005	AC002984.1	0.140136	0	0.111904	0.155029	0.189542	0.0863108	0.174136	0.0732148	0.573482	0	0	0.0961539
ENSG00000268193	AC002985.1	0.00573133	0.00833697	0.00549203	0.0088766	0.00775195	0.00423596	0.00455799	0.00239549	0.00312726	0	0.0117365	0.00629205
ENSG00000269019	AC002985.2	0.530408	0.216267	0.377346	0.165364	0.306528	0.249466	0.249258	0.166268	0.236792	0.0656223	0.119901	0.138958
ENSG00000257767	AC002996.1	0.0158922	0.0304175	0.0160302	0.0296104	0.0429903	0.0566681	0.0162141	0.00349599	0.0114098	0.0303553	0.0256925	0.0332871
ENSG00000235461	AC003001.1	0.0069811	0.00846243	0	0.00772301	0.0141635	0	0.00867484	0.00729461	0.00476148	0.00527819	0	0.00958011
ENSG00000276391	AC003001.2	0.00906454	0	0.0144768	0	0.0367809	0	0.00901101	0	0	0	0	0
ENSG00000268133	AC003002.2	0.0125494	0.0141257	0.0186108	0.0138831	0.0193986	0.0220836	0.00668319	0.00936641	0.0122276	0.0094882	0.018356	0.0221418
ENSG00000268533	AC003002.3	0.228295	0.268143	0.365737	0.280793	0.362482	0.353704	0.153295	0.105198	0.193427	0.187616	0.18563	0.210155
ENSG00000268107	AC003005.1	0.0266563	0.0215417	0.0141908	0.0294892	0.0408614	0.0372137	0.0247323	0.018569	0.0290896	0.00537441	0.0259935	0.0414577
ENSG00000268266	AC003005.2	0.258261	0.184992	0.215606	0.116881	0.158779	0.180756	0.0437619	0.0306659	0.0160134	0.115383	0.0944398	0.0322191
ENSG00000269026	AC003006.1	0.228634	0.336728	0.291557	0.163605	0.23386	0.201631	0.0593295	0.0376007	0.06944	0.0962196	0.0417227	0.0548015
ENSG00000212663	AC003035.1	0.0501961	0.0608474	0.0629885	0.0515642	0.048495	0.0485825	0.163956	0.149858	0.205418	0.346987	0.188799	0.137768
ENSG00000233535	AC003035.2	0.0479413	0.116228	0.076566	0.0611957	0.0349156	0.0590548	0.166804	0.161843	0.171038	0.100376	0.134853	0.156883
ENSG00000267211	AC003043.1	0.0110142	0.0133513	0	0	0	0	0	0.0115089	0.0150245	0	0.032221	0.0151147
ENSG00000237773	AC003075.1	0.00321558	0.0038979	0.00256777	0.00177866	0.00869851	0	0.00559404	0.00503999	0.00657959	0	0	0.00220636
ENSG00000234826	AC003084.1	0	0	0	0	0	0	0.0090223	0.0126447	0.0412683	0	0.0177004	0.00830319
ENSG00000227930	AC003087.1	0	0.0405376	0	0	0.0150772	0	0	0	0	0	0	0
ENSG00000236453	AC003092.1	0.00143241	0.0164954	0	0.000792319	0.0106558	0.00088223	0.00249191	0	0.00195395	0.00541499	0.00733314	0.000982842
ENSG00000236938	AC003092.2	0.00581413	0.00704785	0.0278569	0	0	0	0.0115596	0	0.0158622	0.0351671	0	0
ENSG00000228768	AC003101.1	0	0.0252665	0	0	0.00939739	0.0342339	0.0172671	0	0	0	0	0.00953452
ENSG00000278546	AC003101.2	0.0710192	0	0	0	0.0960575	0	0.0352999	0	0.290633	0	0.10388	0
ENSG00000260793	AC003102.1	1.27736	1.33427	1.80132	1.47325	1.54391	1.30565	4.43086	3.25162	4.52297	4.58229	4.23371	4.53147
ENSG00000267691	AC003102.2	0.0213686	0	0	0.0472791	0	0	0.0318637	0.0223283	0	0	0.250047	0.087972
ENSG00000227042	AC003666.1	0.00280762	0.0129947	0.00163054	0.000847092	0.00172612	0.00125763	0.000888059	0.0010668	0.00208903	0.0069472	0.00373337	0.00105079
ENSG00000268392	AC003682.1	0.588879	0.773321	0.705364	0.579077	0.553119	0.221647	0.252048	0.256385	0.446274	0.890466	0.478529	0.538743
ENSG00000228543	AC003684.1	0.00124137	0	0	0	0.00335804	0.00152914	0.000617019	0	0.00169336	0.00750848	0.00544725	0.00681409
ENSG00000257807	AC003686.1	0	0.0736003	0	0	0.0821227	0	0	0	0	0	0	0
ENSG00000269199	AC003973.1	0	0	0	0	0	0.00594332	0	0	0.00658161	0	0	0
ENSG00000269504	AC003973.2	0	0.0041457	0.00273101	0	0	0.00421281	0	0.0017868	0	0	0	0
ENSG00000197462	AC003975.1	0	0	0	0	0.00797972	0	0.000977482	0	0	0.0118949	0	0
ENSG00000239881	AC003982.1	0.251236	0.186111	0.378952	0.138968	0.320932	0.171931	1.57483	1.41468	1.61836	0.569854	0.837043	0.785307
ENSG00000256695	AC003982.2	0.0146025	0.0767045	0.0388689	0.0107696	0	0.0179876	0.0217744	0.0101722	0.0132796	0.0147207	0	0.00667963
ENSG00000235139	AC003984.1	0.00121089	0.0146783	0.00483471	0	0.00327559	0	0.00902805	0.0120201	0.00660713	0.00732413	0.0115126	0.000830848
ENSG00000260951	AC003985.2	0.131656	0.0227989	0.0300378	0.0624204	0.101755	0.0926716	0.0373938	0.0589579	0.0769682	0.0568805	0	0.02581
ENSG00000229533	AC003986.1	0	0	0	0	0	0	0.00795643	0	0	0	0.023414	0
ENSG00000236536	AC003986.3	0.0791091	0	0.151612	0.192536	0.107	0.155916	0.0078642	0	0	0.0478496	0	0
ENSG00000234223	AC003988.1	0.000950536	0.00921786	0.00227712	0	0.00449979	0.00117088	0.000472461	0.000496612	0.000648316	0.00287468	0.0083421	0.00260883
ENSG00000228113	AC003991.1	0.0816067	0.0980278	0.0849224	0.162585	0.203275	0.164205	0.0600176	0.0536323	0.064475	0.0692383	0.0826381	0.057261
ENSG00000224322	AC004009.1	0.000652663	0.0126585	0.00416942	0	0.00529658	0.00241188	0.00162202	0.00340987	0.000890302	0.00986917	0.00954651	0.00806081
ENSG00000233942	AC004012.1	0.10154	0.0527514	0.231669	0.192569	0.215819	0.0536052	0.108151	0.0909433	0.178087	0	0.0424352	0.119437
ENSG00000229603	AC004014.1	0.000726397	0.0026416	0.00348034	0.000803595	0.00196498	0.000894785	0	0.000759019	0	0.00549206	0.0031875	0.00199366
ENSG00000279043	AC004014.2	0.00612856	0	0	0	0	0	0	0	0	0	0.0448213	0
ENSG00000228751	AC004022.1	0	0.0713909	0	0.0325765	0	0	0	0	0	0	0	0
ENSG00000262482	AC004034.1	0.0107775	0.0313545	0.0034425	0.0119229	0.00874629	0.00796551	0.0182135	0.0112615	0.0411646	0.00977822	0.0189171	0.0177478
ENSG00000230612	AC004039.1	0.00089572	0.00434314	0.00429161	0.00594548	0.0145381	0.00331008	0.0222608	0.0243346	0.042765	0.0257346	0.0327542	0.0307298
ENSG00000251170	AC004052.1	0.000347517	0.0139015	0.000277506	0	0.00235018	0.0017123	0.000518197	0.000726247	0.00165917	0.000525493	0.00864132	0.00119224
ENSG00000248242	AC004053.1	0.000902833	0.00753925	0.000640842	0.000443903	0.000678407	0.00111212	0.000249306	0.00010482	0.0013684	0.00182028	0.00469537	0.000963629
ENSG00000216425	AC004066.1	0.0391403	0.0948911	0	0	0.0529394	0	0.0194546	0	0.106783	0	0	0
ENSG00000250522	AC004066.2	0	0.00938303	0.00412075	0	0	0	0.00641236	0.00808817	0	0.00390159	0.00754807	0.00354077
ENSG00000251259	AC004069.1	0.103382	0.0683557	0.105069	0.114369	0.203389	0.0810391	0.1962	0.147306	0.256407	0.255809	0.233699	0.348227
ENSG00000268163	AC004076.1	0.525991	0.615484	0.68547	0.61612	0.691045	0.686036	0.434949	0.412832	0.657986	0.65981	0.582538	0.608589
ENSG00000253308	AC004080.1	0	0	0	0	0	0	0.102132	0.0660629	0.107805	0	0.0924771	0.0867613
ENSG00000253508	AC004080.2	0	0.0110679	0.00729103	0.0151512	0.0185242	0.0168705	0.00453827	0	0	0.0483228	0	0
ENSG00000270182	AC004080.4	0	0	0	0	0	0.0610857	0.123243	0.103634	0.135292	0	0.0725354	0
ENSG00000226851	AC004112.1	0.476052	0.362127	0.384147	0.507881	0.462973	0.482895	0.259803	0.312153	0.236092	0.426668	0.346187	0.423708
ENSG00000234406	AC004129.2	0	0	0	0.0111949	0	0	0.0100597	0	0	0	0.0148017	0.0277737
ENSG00000271133	AC004130.1	0.737208	0.937768	0.784919	0.392675	0.332372	0.49329	0.778093	0.922477	1.37808	0.522974	0.372751	0.499588
ENSG00000262099	AC004148.1	0	0	0	0	0	0.0304706	0.0245903	0	0	0	0	0
ENSG00000267440	AC004149.1	0.00245123	0.00594274	0.00391481	0.00135587	0.00165772	0.00301946	0.00365514	0	0.00167187	0.00555991	0.00537813	0.00672762
ENSG00000267666	AC004156.1	0.0260762	0.0568968	0.0249874	0.0403864	0.0282156	0.0513936	0.165902	0.158034	0.227652	0.441625	0.579753	0.236175
ENSG00000230333	AC004160.1	0.00758685	0.0125614	0.00975254	0.00736959	0.0100114	0.0107132	0.0050127	0.00444717	0.00466979	0.00643572	0.00974396	0.00863383
ENSG00000267778	AC004221.1	0.583901	0.537928	0.410315	0.697631	0.663397	0.690487	0.766198	0.610123	0.828362	0.600398	0.751583	0.705129
ENSG00000267618	AC004223.3	0.00313492	0.0010364	0.0040964	0.00220696	0.00539656	0.00631904	0.00580785	0.0032757	0.00505388	0.00172379	0.00333487	0.00234656
ENSG00000263212	AC004224.2	0.00545979	0.00264733	0.00174394	0.00302001	0.00738467	0.00336272	0.00759856	0.00285249	0.00595818	0	0.00479162	0.0052447
ENSG00000262362	AC004233.1	0	0.0455432	0	0	0	0	0.0466863	0.0196291	0	0.170437	0.164865	0.0257792
ENSG00000270168	AC004233.2	0.00456224	0.00829547	0.0145725	0.00757064	0.00925603	0.0112397	0.019275	0.016685	0.0248935	0.0413924	0.0133464	0.0438251
ENSG00000272079	AC004233.3	0.197891	0.0299853	0.079012	0.191557	0.200744	0.426589	0.553283	0.516946	0.607375	0.748097	1.04928	1.08626
ENSG00000274367	AC004233.4	0	0	0.120223	0	0.101816	0.278182	0.112249	0.0786576	0	0.113829	0	0.413208
ENSG00000257433	AC004241.1	0.0277408	0.00840681	0.0318437	0.0191806	0.0199331	0.0138822	0.0452436	0.027175	0.0248334	0.041948	0.0329684	0.0404479
ENSG00000265046	AC004253.2	0	0.186526	0	0	0	0	0	0	0	0	0.0450146	0
ENSG00000269635	AC004257.1	0.587196	1.36427	0.898723	0.7308	0.959676	0.783592	0.097288	0	0.0333749	0.147987	0.178936	0.335752
ENSG00000279699	AC004264.2	0.10843	0.0219064	0.0577238	0.119953	0.24443	0.178087	0.458106	0.434315	0.369775	0.51921	0.528669	0.371995
ENSG00000226107	AC004383.1	0.108618	0.263331	0	0.600805	0.734557	0.535187	0.323929	0	0.592664	0.821224	1.58875	1.19244
ENSG00000213269	AC004386.1	0	0.100004	0	0	0.0557916	0.0508111	0.0410054	0	0.225072	0.249497	0	0.169817
ENSG00000266101	AC004408.1	0	0	0	0	0	0	0.00370256	0	0	0	0	0.0102223
ENSG00000280177	AC004408.2	0	0	0	0.0250101	0	0.0139241	0	0.0118114	0	0	0	0
ENSG00000235979	AC004448.4	0.00584491	0.0146764	0.00933478	0.00554235	0.0067762	0.00668556	0.0381826	0.0257383	0.0392959	0.0719691	0.0653415	0.0464068
ENSG00000261204	AC004449.1	0.507468	1.2303	0.463123	0.561399	0.784433	0.982309	0.288269	0.151502	0.494457	0	0.848312	0.696394
ENSG00000279853	AC004453.2	0.379077	0.406494	0.209567	0.241941	0.374682	0.377154	0.188419	0.22852	0.0596655	0	0.170608	0.180071
ENSG00000223461	AC004471.1	0.0949629	0.0383711	0.0337029	0.0583639	0.0428142	0.0519896	0.083913	0.0882023	0.100753	0.0638209	0.0771679	0.115837
ENSG00000272682	AC004471.2	0.0303217	0.0275668	0	0.0335441	0	0.00933766	0.0188391	0.0237625	0.0103405	0.0573132	0.0665273	0.0416102
ENSG00000263412	AC004477.1	0.524424	0.609755	0.564061	0.414398	0.434273	0.804194	1.5693	1.01767	1.10955	1.3918	1.25237	1.0134
ENSG00000278765	AC004477.3	0.904472	0.451457	1.95434	1.05945	2.08689	1.76952	1.32225	1.7234	3.84654	4.26396	3.11287	1.8253
ENSG00000228944	AC004485.1	0.0403955	0.0470342	0.077248	0.0323404	0.0567939	0.0301177	0.0338164	0.019994	0.0333523	0.0353642	0.0248785	0.0269878
ENSG00000257905	AC004486.1	0	0	0	0	0	0.165954	0.133928	0	0	0.20372	0	0
ENSG00000237640	AC004522.2	0.0130597	0.00593655	0.0417146	0.0180595	0.0287039	0.0180979	0.0324563	0.0392327	0.0267221	0.029622	0.0764094	0.0224021
ENSG00000266990	AC004528.1	0.0105977	0	0	0	0	0	0.00526758	0	0.0144564	0	0	0
ENSG00000214870	AC004540.1	0.323211	0.252976	0.339587	0.262453	0.288926	0.245753	0.22377	0.211207	0.220671	0.217328	0.195344	0.202182
ENSG00000225792	AC004540.2	0.619821	0.400716	0.428958	0.297134	0.316707	0.279952	0.359427	0.309436	0.319412	0.114553	0.362645	0.292976
ENSG00000237921	AC004543.1	0.00712449	0.0431813	0.0113784	0	0	0	0	0	0	0	0	0
ENSG00000257452	AC004551.1	0.0176729	0.0120936	0.016844	0.0107216	0.0131084	0.0143961	0.0077925	0.00387203	0.00894318	0	0.000833876	0.00195584
ENSG00000225071	AC004552.1	0.0902026	0	0	0	0.122004	0	0.044835	0	0	0.136399	0	0
ENSG00000282840	AC004554.2	0.00246013	0.0080944	0.00224515	0.00194398	0.00237676	0.00216458	0.0048912	0.0036723	0.00239705	0.00212574	0.0190203	0.00723431
ENSG00000276345	AC004556.1	0.493776	0.569655	0.473159	0.34282	0.331627	0.398502	0.506093	0.473251	0.706079	0.520085	0.513043	0.546757
ENSG00000266088	AC004585.1	0	0	0	0	0	0	0	0	0	0	0.0138062	0.00863525
ENSG00000279775	AC004585.2	0	0.10333	0	0	0	0	0	0	0	0	0.031171	0
ENSG00000251239	AC004590.1	0.00639448	0	0.0102125	0.0212222	0	0.0157536	0.00635672	0	0	0	0	0
ENSG00000267394	AC004596.1	0.0088754	0.0258209	0.00283494	0.00589118	0	0.00437313	0.017646	0.00927399	0.0145284	0.0375783	0.0233677	0.0438467
ENSG00000260822	AC004656.1	3.36032	2.74375	3.65543	12.1764	11.474	11.6681	5.10211	6.22747	6.00223	16.7778	14.1241	17.8364
ENSG00000241345	AC004690.2	0.0028504	0.00575872	0.00303487	0.00210222	0.00128511	0.00234077	0.000944523	0	0.00259216	0	0.00138976	0
ENSG00000250424	AC004691.2	0.00394904	0.00212756	0.00140154	0.000970828	0.0053413	0.001081	0.00567049	0.000916976	0.00119709	0	0.00256723	0
ENSG00000263494	AC004702.1	0.00591878	0.00413925	0.00908919	0.00503677	0.00585016	0.00897334	0.00814685	0.00523312	0.00962651	0.00240962	0.00499466	0.00812231
ENSG00000249815	AC004704.1	0.000255396	0.00851371	0.000611832	0	0.00207263	0.001573	0.000190416	0.000133433	0.00243871	0.0067584	0.00635066	0.00105144
ENSG00000253102	AC004707.1	0	0	0	0	0	0.0266487	0.010753	0	0	0	0	0
ENSG00000262227	AC004771.3	0.296536	0.462162	0.270624	0.562373	0.515677	0.20873	1.15809	0.841032	1.50245	0.768693	0.991415	0.581336
ENSG00000272203	AC004775.1	0.166749	0	0.133156	0.0461176	0.112769	0	0.103603	0.435594	0.0568658	0	0	0
ENSG00000282943	AC004784.1	0.000323525	0.00745132	0.000516695	0.000357908	0.00240672	0.00119557	0.000562825	0.000338054	0.000220661	0.00220147	0.00520542	0.00332978
ENSG00000257985	AC004801.4	0	0.0134305	0.0106169	0	0	0.00545916	0.00220282	0	0	0	0.00972361	0
ENSG00000258203	AC004801.5	0.031649	0.121488	0.0758188	0.0350125	0.028538	0.032488	0.0209747	0.0551172	0.0143908	0.0717864	0.030862	0.036193
ENSG00000276814	AC004801.6	0.609836	1.32285	0.768912	0.390585	0.260475	0.553519	0.319071	0.335381	0.394049	0	0.281686	0.22023
ENSG00000279840	AC004801.7	0	0	0	0	0.014281	0.0130061	0	0	0	0	0	0
ENSG00000250132	AC004803.1	0.0128816	0.0334605	0.00587796	0.0122147	0.00995601	0.00906724	0.0439045	0.0211515	0.0175718	0.0194787	0.0161502	0.0277786
ENSG00000266076	AC004805.1	0.105822	0.188534	0.152934	0.112345	0.190153	0.15402	0.079277	0.0360085	0.0852805	0.0908459	0.0976894	0.118017
ENSG00000277283	AC004812.2	3.16304	3.37992	3.18419	3.21726	3.18329	3.36076	2.22042	2.19295	3.00599	2.04012	1.60066	1.60459
ENSG00000259153	AC004816.1	0	0.0146379	0	0.0333973	0.0163329	0.0297498	0	0	0	0.0456499	0	0
ENSG00000275630	AC004816.2	0.0792289	0.0576244	0	0.0350596	0.0214323	0.0585572	0.0945133	0.0331148	0.151307	0	0.0695329	0.0869802
ENSG00000258517	AC004817.1	0	0.0272574	0.0448899	0.0186568	0.0076034	0.00692465	0.00558831	0	0.0153367	0	0	0
ENSG00000259907	AC004817.2	0	0	0	0	0	0.0593967	0.0239671	0	0	0	0	0
ENSG00000274818	AC004825.2	0.827881	3.09428	0.661096	1.06851	1.02644	1.27474	0.960158	0.504619	1.41165	0	0.403647	0.662723
ENSG00000258871	AC004828.1	0.105506	0.0474009	0.108406	0.0669293	0.0738459	0.0572565	0.0194363	0.0169606	0.0110708	0.00669394	0.0151086	0.00101248
ENSG00000228204	AC004830.1	0.0112508	0.0224055	0.0105885	0.0135578	0.0206521	0.0113841	0.00399441	0.00293901	0.0065774	0.0154937	0.0117547	0.00578977
ENSG00000181123	AC004832.1	0	0.015272	0.00287444	0.00199109	0.00243435	0.00443406	0.000894591	0.00188064	0	0.00544312	0.00263258	0.00246987
ENSG00000249590	AC004832.3	0	0	0	0.00175955	0.00215127	0.00195922	0.000790564	0	0	0	0.00232645	0
ENSG00000273428	AC004832.6	0.0891776	0	0	0.59193	0.422162	0.384475	0.0221627	0	0.0608238	0.606819	0.13044	0.0611889
ENSG00000284523	AC004834.1	0.020107	0.0259294	0.030746	0.0198775	0.0312463	0.02793	0.0527351	0.0232451	0.0431847	0.0504587	0.0319136	0.0528372
ENSG00000230392	AC004835.1	0.000712093	0.00517917	0.00227454	0	0.000963146	0.000877166	0.00283155	0.00223222	0.00291411	0.0107678	0.00729105	0.0058632
ENSG00000280439	AC004836.1	0.0495118	0	0.0790743	0.164321	0.26787	0.0609893	0.393756	0.206942	0.675394	0.524081	0.289684	1.29095
ENSG00000230914	AC004840.1	0.323091	0.729541	0.475531	0.17521	0.676919	0.390184	0.107061	0.0728159	0.120985	0.296967	0.213127	0.130405
ENSG00000260997	AC004847.1	0.0164262	0	0.026234	0	0	0	0.00816461	0	0	0	0	0
ENSG00000278254	AC004852.2	0.0234037	0.0304975	0.034107	0.0411019	0.0419426	0.0320723	0.0261737	0.0125331	0.0275354	0.0632589	0.0432186	0.054197
ENSG00000230160	AC004854.1	0.0474894	0	0	0.0525364	0	0.0584981	0.188836	0.0496221	0.129561	0	0.208388	0
ENSG00000272768	AC004854.2	0.261406	0.448905	0.0347905	0.289187	0.176783	0.375671	0.465587	0.250383	0.416016	0.131761	0.446085	0.388619
ENSG00000232667	AC004862.1	0	0.00385813	0	0	0.00161433	0.00196029	0	0	0.00379893	0.0012032	0.00465544	0.00272981
ENSG00000239636	AC004865.2	0.162563	0.115351	0.132979	0.236862	0.182336	0.170943	0.634587	0.290011	0.46514	0.683493	0.62055	0.707339
ENSG00000240355	AC004869.2	0.0211526	0	0	0	0	0	0	0	0	0.0639714	0	0
ENSG00000229192	AC004870.3	0.000399833	0	0.000638565	0	0.000540797	0	0.000397472	0	0.000545415	0.000604603	0.00350902	0.00164606
ENSG00000232072	AC004870.4	0.00078943	0.004067	0.000315195	0.000436663	0.00106775	0.000486215	0.000784768	0.000206221	0.00107687	0.00298432	0.00202072	0.00189583
ENSG00000227743	AC004875.1	0	0	0.00713435	0	0	0	0.00666112	0	0.0121873	0.0135098	0.0130681	0
ENSG00000232396	AC004882.1	0.0128967	0.0104222	0.0308955	0.00951151	0	0.00529543	0.0106838	0.0089839	0.0146604	0.0162513	0.025152	0.00294967
ENSG00000231295	AC004888.1	0	0	0.0173561	0	0	0	0.00270081	0	0	0	0	0
ENSG00000244198	AC004889.1	0.000366326	0.00177623	0	0	0	0	0	0	0	0	0.000535826	0
ENSG00000239719	AC004890.1	0.346856	0.630685	0.276978	0.191859	0	0	0.517212	0	0.236574	0	0.253673	0.475989
ENSG00000242687	AC004893.2	0.265794	0.208286	0.261557	0.28117	0.303821	0.300951	0.398115	0.297368	0.382103	0.603552	0.594291	0.508435
ENSG00000231704	AC004895.1	0.0261959	0.00952633	0.0292858	0.0376738	0.0177157	0.0225879	0.0624988	0.0437957	0.0393073	0.0594176	0.0996234	0.0718968
ENSG00000228429	AC004910.1	0	0	0.0637015	0.0441252	0	0.0491325	0	0	0	0	0	0
ENSG00000243797	AC004917.1	0.00126207	0.0091792	0.00188964	0.000959882	0.0027739	0.00145747	0.00141144	0.000824215	0.00225959	0.00691801	0.00623033	0.000974207
ENSG00000236046	AC004920.1	0.0119356	0.0144682	0	0	0	0.0147024	0	0	0	0	0	0
ENSG00000273341	AC004921.1	0.0250523	0.0390448	0.0171473	0.0277147	0.00484066	0.00881707	0.0106733	0.0112189	0.02441	0.0324707	0.0628182	0.00982259
ENSG00000284292	AC004922.1	0.0214519	0.0459216	0.038634	0.0302958	0.0345709	0.0264247	0.0378863	0.0305229	0.0504314	0.0565943	0.0574145	0.0394598
ENSG00000254610	AC004923.1	0.00591158	0.00537448	0.00236031	0	0.00199894	0	0.00734584	0.0138984	0.016128	0.0111739	0.0108086	0.00811242
ENSG00000255306	AC004923.4	0.155481	0.0875053	0.0886841	0.104431	0.135191	0.136803	0.0800415	0.0928363	0.0908968	0.142745	0.0568555	0.129543
ENSG00000243672	AC004924.1	0	0	0	0	0.0543629	0	0.0399554	0	0	0	0	0
ENSG00000279419	AC004925.1	0.034801	0.168742	0.0741066	0.0513326	0.0627604	0.128605	0.0115318	0.0121213	0.0158241	0.0350826	0	0.0318381
ENSG00000235431	AC004936.1	0	0.0182992	0	0	0.00612543	0.00185954	0.00525238	0.00630956	0.00411849	0	0.0110404	0.00207161
ENSG00000228151	AC004941.1	0.0192994	0.0584865	0.046234	0.0320257	0	0.0237733	0.00959272	0	0	0	0	0.0132422
ENSG00000259768	AC004943.2	0.0680163	0.0577744	0.071361	0.0796386	0.0731938	0.0715522	0.0403467	0.0256789	0.0287825	0.0780759	0.043208	0.0459878
ENSG00000233969	AC004946.1	0.00177147	0.00214737	0	0.00195974	0.00239602	0	0	0.00185103	0	0.00267871	0.0077734	0
ENSG00000233760	AC004947.1	0.0175073	0.0565924	0.00932015	0.0516476	0.0236795	0.0503199	0.0116026	0.00609783	0.00796058	0	0	0.0240251
ENSG00000280255	AC004947.2	0.564112	0.299168	0.431696	0.507052	0.731202	0.709358	0.274549	0.405244	0.368723	0.355423	0.378183	0.290298
ENSG00000272745	AC004948.1	1.07438	0.509616	0.746028	0.878499	0.758168	1.09327	0.0696543	0.14643	0.446041	0	0.614932	0
ENSG00000226661	AC004973.1	0.00841681	0.0102028	0.00537692	0.00186226	0.00455368	0.00518397	0.0255197	0.0140717	0.0344443	0.0267275	0.0357027	0.0254107
ENSG00000205485	AC004980.1	0	0	0.000637639	0.00132505	0	0.00147542	0.000992239	0.00125155	0	0	0.00233595	0.00109578
ENSG00000230305	AC004980.3	0.0115152	0.0325702	0.0306512	0.0467097	0.0882583	0.047282	0.0667755	0.056151	0.0733039	0.0696504	0.0842166	0.105348
ENSG00000250778	AC004980.4	0	0	0	0	0	0	0.0672524	0	0	0	0	0.0928383
ENSG00000272732	AC004982.1	0.188048	0.504746	0.300327	0.668675	0.545025	0.446733	1.31524	1.36141	2.16207	1.82799	1.78787	1.80639
ENSG00000272894	AC004982.2	0.0950246	0.0863911	0.15866	0.121847	0.111	0.127694	0.346724	0.191814	0.400655	0.297178	0.5844	0.444551
ENSG00000237251	AC004987.3	0.00182531	0.00442526	0.00485861	0.00403859	0.00658357	0.00149896	0.000302422	0.000635762	0.00746975	0.0266812	0.00622973	0.00250486
ENSG00000232756	AC004990.1	0.0262243	0	0.0209411	0	0.0266024	0	0.0195521	0	0	0	0	0.0179937
ENSG00000248751	AC004997.1	0.0110181	0	0	0.0170646	0.00894154	0	0.0186201	0.0138155	0.00901789	0.019993	0.0128929	0.0362881
ENSG00000228532	AC005000.1	0.108995	0.132123	0	0	0.294843	0.134261	0.0541756	0.11389	0.446041	0.164815	0.318853	0
ENSG00000270431	AC005000.2	0	0	0	0	0	0	0.0503309	0	0.276258	0	0	0.138958
ENSG00000278920	AC005005.4	0.0018799	0.00683639	0	0	0.00254266	0	0.000934397	0	0	0.00568532	0.0192481	0
ENSG00000237896	AC005008.2	0	0.0515775	0.00424713	0	0.00179843	0	0	0	0	0	0	0.00182468
ENSG00000228421	AC005013.1	0.243047	0.0679893	0.298589	0.165463	0.202299	0.161209	1.14301	0.820494	0.714091	0.282709	0.519585	0.384845
ENSG00000224280	AC005014.1	0.0316437	0.0127861	0.0505374	0	0.0142666	0.012993	0.0366996	0.0330647	0.115107	0	0	0.0289496
ENSG00000272361	AC005014.2	0.366834	0.508198	0.753252	0.69569	0.141761	0.387318	0.755383	0.711858	1.57269	0.0792433	0.30661	0.575318
ENSG00000213875	AC005019.1	0	0	0.0761901	0	0	0	0.0237121	0	0	0	0	0
ENSG00000224330	AC005019.2	0.0537624	0.0977555	0.064397	0.0223035	0.0181792	0.0331126	0.0167015	0.0070221	0.0183344	0	0	0
ENSG00000224448	AC005020.1	0.477422	0.217023	0.28593	0.52816	0.0807175	0.441071	0.266964	0.249431	0	0.451205	0	0.491372
ENSG00000272647	AC005020.2	0.0837233	0.0418351	0.0877809	0.0982773	0.133987	0.0653429	0.11849	0.0801374	0.0671296	0.0918101	0.100026	0.110508
ENSG00000270996	AC005034.4	0.279337	0.211631	0.167296	0.115884	0.519501	0.559148	1.12811	1.20401	0.809721	1.00319	0.715026	0.383332
ENSG00000281162	AC005035.1	0.0175003	0.02879	0.0239566	0.0221259	0.0355052	0.0338754	0.0192609	0.00522463	0.0153464	0.0151216	0.00914202	0.00686157
ENSG00000183308	AC005037.1	0.050674	0.0871595	0.114834	0.0386355	0.0602036	0.0514551	0.0667125	0.0364924	0.0719271	0.0983713	0.0841372	0.0845752
ENSG00000159239	AC005041.1	0.00902447	0.00683713	0.0036032	0.00623972	0.00610305	0.00555823	0.0190638	0.0141446	0.0276982	0.0289983	0.00660005	0.0325086
ENSG00000228586	AC005042.2	0.000462489	0.00168188	0	0	0.00187663	0.0005697	0	0	0.00126177	0.00209804	0.000676482	0.00063467
ENSG00000243004	AC005062.1	0.00311817	0.0084187	0.00452724	0.00313596	0.00498432	0.00244428	0.00119763	0.0013329	0.00290012	0.00257188	0.00269511	0.00291753
ENSG00000234715	AC005064.1	0	0.00276532	0.000728668	0	0.000617105	0.000562016	0	0	0	0.00413948	0.00333679	0.00062611
ENSG00000224046	AC005076.1	2.20174	1.98263	1.20561	2.6793	1.91441	2.40217	3.33001	2.82647	4.20477	4.6135	4.0026	4.01419
ENSG00000224273	AC005077.2	0.00132148	0.00800946	0.00422102	0.00146192	0.00536214	0.0081391	0.0032842	0.00276166	0.00360528	0	0.00773173	0.00906731
ENSG00000228829	AC005077.3	0.0180769	0	0	0.019998	0.036675	0	0.00449253	0.0188887	0	0	0.0528821	0
ENSG00000230882	AC005077.4	0	0.0435495	0	0	0.012148	0.0221272	0.0312498	0.0469245	0.0122518	0.0679067	0.0262746	0.0246506
ENSG00000226816	AC005082.1	0	0	0.0443852	0	0	0.0513509	0.0138137	0	0.0189553	0	0.0406506	0.019069
ENSG00000233834	AC005083.1	0.167457	0.147629	0.121564	0.117888	0.123542	0.131266	0.0264835	0.0238605	0.0103831	0.0575494	0	0.0104454
ENSG00000229893	AC005091.1	0.0385317	0.0726567	0.0752133	0.0142089	0.0347442	0.0158213	0.0510722	0.0447357	0.0233606	0	0.0125245	0.0940032
ENSG00000283517	AC005144.1	0.00974372	0.0327081	0.0251378	0.0140959	0.0192615	0.013849	0.00856854	0.0109645	0.0214708	0.0136005	0.0175411	0.0257139
ENSG00000196295	AC005154.1	0.847733	0.642744	1.00393	0.981178	1.3213	1.03489	1.60535	1.06547	1.39095	1.8013	1.84067	1.83445
ENSG00000281039	AC005154.6	0.0999865	0.0822195	0.127002	0.0892663	0.118629	0.093634	0.199083	0.152744	0.230511	0.25641	0.264277	0.256769
ENSG00000278819	AC005156.1	0.0499111	0.0799489	0.0597839	0.0295797	0.0409867	0.0878302	0.0345542	0.0130381	0.0194526	0.0431271	0.0286805	0.0391386
ENSG00000272568	AC005162.3	0.0112777	0.00227845	0.00750473	0.00831748	0.00762685	0.00578834	0.0200865	0.0274964	0.0256399	0.0170534	0.0219945	0.0128969
ENSG00000223561	AC005165.1	0.00238947	0.0159308	0.00381618	0.00220285	0.00834906	0.00343395	0.00306818	0.00332904	0.00380274	0.00933413	0.00640765	0.00409882
ENSG00000268153	AC005176.1	0.00844512	0	0	0	0.0114225	0	0	0	0.0230401	0	0	0
ENSG00000267405	AC005180.1	0.475457	0.451053	0.280626	0.343035	0.349501	0.203713	1.70051	1.09082	2.10081	0.62518	0.816399	0.921963
ENSG00000267505	AC005180.2	0.639618	0.566595	0.628628	0.571518	0.232917	0.212124	3.0447	1.72227	5.77197	1.82278	2.15901	1.62045
ENSG00000271101	AC005181.1	0.01973	0	0.0630209	0	0.106744	0	0	0	0.0538277	0	0	0
ENSG00000230258	AC005208.1	0.000562877	0.00545852	0	0	0.00228397	0.000693359	0.000559553	0.000588155	0.000383912	0.00127672	0.00329328	0.00115865
ENSG00000231595	AC005224.1	0.510861	0.644851	0.465257	0.387667	0.565337	0.551275	0.432297	0.366163	0.322517	0.440512	0.389057	0.278103
ENSG00000262786	AC005224.2	0.0300531	0.0910755	0.119993	0.0166235	0	0	0.00746892	0	0	0	0	0
ENSG00000258603	AC005225.2	0.00182058	0	0.00290762	0.00201407	0	0.00448524	0.00904916	0.00570704	0.0149008	0.0192708	0.00532594	0.00749512
ENSG00000279026	AC005225.5	0.479675	0.803781	0.405571	0.499438	0.19082	0.486599	1.70401	1.68055	1.82827	2.048	1.11434	1.35523
ENSG00000213209	AC005229.1	0.383747	0.837315	0.367724	0.169812	0.519039	0.472705	0.686666	0.320785	1.04694	0.116056	0.224523	0.842581
ENSG00000273314	AC005229.4	1.28533	1.48881	1.27728	1.50092	1.56463	1.74161	1.77463	1.9698	2.64946	1.59806	2.08894	2.64576
ENSG00000267170	AC005242.1	0	0	0	0.0792843	0	0	0	0	0	0	0.104829	0
ENSG00000265400	AC005244.2	0.00688993	0.0194878	0.00366792	0.00508144	0	0	0	0.00239978	0.00626572	0	0	0.00315167
ENSG00000273734	AC005258.1	0.0819286	0.138083	0.0510791	0.0329584	0.0521473	0.0366985	0.160494	0.101631	0.185269	0.0814874	0.0736966	0.0529083
ENSG00000267871	AC005261.1	0.423646	0.516442	0.508403	0.421008	0.760769	0.515956	0.393782	0.350136	0.515864	0.557368	0.553149	0.463123
ENSG00000268205	AC005261.2	9.01611	11.251	11.6443	11.5239	14.8671	17.2268	5.05673	6.19337	10.881	9.04076	7.74234	9.06458
ENSG00000268678	AC005261.3	0.269446	0.424607	0.0860654	0.178849	0.109332	0.0995723	0.174106	0.140774	0.55133	0.285208	0.275883	0.147904
ENSG00000268713	AC005261.4	2.53844	2.25286	3.33014	2.45718	2.45241	4.85783	1.93765	1.94196	2.68977	3.22157	2.85103	3.11025
ENSG00000268723	AC005261.5	0.0884239	0	0.14122	0	0	0.217844	0	0.092395	0	0.267418	0.258675	0.364031
ENSG00000279541	AC005261.6	1.22212	0.630988	2.09641	1.02652	1.43872	1.17089	0.753693	0.520263	0.246979	0.958233	0.26483	0.714326
ENSG00000266944	AC005262.1	0.0920543	0.278969	0.294036	0	0	0	0.0457553	0.0961884	0.188358	0.208798	0.201972	0.252651
ENSG00000251393	AC005280.1	0.0106387	0.0180546	0.0101945	0.00706159	0	0.00786292	0.0327852	0.0266795	0.0203172	0.0386092	0.090255	0.0467181
ENSG00000266469	AC005288.1	0.0636151	0.102818	0.0564435	0.0547367	0.0764826	0.0261206	0.203771	0.0960151	0.183197	0.0961947	0.134405	0.174597
ENSG00000273388	AC005291.2	0	0.00145751	0.00192029	0.00266032	0.00325257	0	0	0	0	0	0.0087936	0
ENSG00000273098	AC005303.1	0	0.0151569	0	0	0	0	0.00621492	0	0	0	0	0
ENSG00000260725	AC005307.1	0	0.0207402	0	0	0	0	0	0	0	0	0.00417105	0
ENSG00000233193	AC005324.2	0	0	0	0	0	0.0179347	0	0	0	0	0	0.01998
ENSG00000251537	AC005324.3	0.0105728	0.00901882	0.00938084	0.00693119	0.00635566	0.00434122	0.0387325	0.0237318	0.0405962	0.0432254	0.0429577	0.0403025
ENSG00000255104	AC005324.4	0.047343	0.0776437	0.068939	0.0554552	0.0480256	0.0531721	0.0183409	0.0174597	0.023743	0.0326362	0.0244407	0.0210192
ENSG00000248015	AC005329.1	0.233712	0.168212	0.279943	0.379746	0.335866	0.34187	0.301306	0.190788	0.159404	0.585328	0.363217	0.35079
ENSG00000267372	AC005330.1	0.387059	0.234595	0.154541	0.535243	0.680575	0.524463	2.59722	2.48732	2.21756	1.25837	1.21723	2.07152
ENSG00000265100	AC005332.1	1.53358	6.50649	3.32945	1.13988	2.2039	2.50894	1.58408	1.05161	3.36676	3.26108	3.36476	2.82795
ENSG00000278740	AC005332.10	0.405693	0.368834	0.971885	0.336606	0.548723	0.374804	0.478916	0.794836	1.59105	0.536781	0	0.208774
ENSG00000267472	AC005332.3	0.139307	0	0.148323	0	0	0	0.0923229	0.145563	0.0633431	0.140434	0	0
ENSG00000267708	AC005332.4	0.260419	0.2489	0.271941	0.216071	0.196437	0.215915	0.243946	0.109892	0.232272	0.242332	0.197783	0.467331
ENSG00000267731	AC005332.5	0.247339	0.117322	0.206097	0.273625	0.290904	0.211948	0.283294	0.146078	0.308057	0.113829	0.141567	0.250876
ENSG00000274712	AC005332.7	5.58923	5.08616	4.57574	6.61623	6.26803	6.82703	8.17092	8.3432	9.03384	11.7187	11.6791	10.8068
ENSG00000267056	AC005336.1	3.283	1.77552	2.37961	2.26295	1.9128	2.58196	1.61925	1.42495	1.79134	0.954682	0.480204	0.762424
ENSG00000267218	AC005336.2	0.635165	0.729419	0.640679	0.776632	0.452156	0.864763	0.498485	0.593827	0.456017	0.707705	0.440079	0.229377
ENSG00000279717	AC005336.3	0.093738	0.0426107	0.0935668	0	0	0.0288669	0.00582403	0	0	0	0.0342776	0
ENSG00000250994	AC005355.1	0.000562463	0.00681814	0.0017966	0.00248896	0.00304305	0.0027714	0.00223657	0.00235089	0.00690533	0.00680417	0.0189224	0.0108061
ENSG00000280420	AC005355.2	0	0	0	0	0	0.159782	0.128947	0.0677691	0	1.37301	0	0.089002
ENSG00000265489	AC005358.2	0	0.00884827	0.00333077	0	0	0.0012845	0.00103661	0.0010896	0	0	0.00305052	0
ENSG00000277602	AC005363.2	0.778277	0.314474	1.03581	0.286996	0.175444	0.159782	0.386841	0.271076	0.353884	0	0.379462	0.178004
ENSG00000272396	AC005392.3	0	0.00918449	0	0.00419099	0	0.00466658	0	0	0	0	0	0.00519877
ENSG00000283403	AC005394.2	0.000214788	0.00117164	0.000171517	0	0.000145256	0.000132289	5.34e-05	0	0.000146497	0	0.00031417	0
ENSG00000241185	AC005410.1	0.0135561	0.0460113	0.0194851	0.00599871	0.00916769	0.0200383	0.0188665	0.00708245	0.0240395	0.0635459	0.0118971	0.0223235
ENSG00000266368	AC005410.2	1.77834	1.23435	1.53322	1.7769	1.49907	1.76324	2.63465	2.88209	2.8142	3.38991	3.50182	3.64335
ENSG00000178082	AC005412.1	5.23674	4.53424	3.82331	5.92569	4.24979	4.3496	4.62574	5.22177	3.14312	4.9322	3.10768	5.05097
ENSG00000239256	AC005412.2	0	0	0	0	0	0	0.137266	0.0961884	0.125572	0	0.134648	0.126325
ENSG00000264050	AC005412.3	0	0	0	0	0	0	0.0218218	0.0458744	0	0	0	0
ENSG00000259146	AC005476.2	0.153251	0.160913	0.168914	0.298482	0.315299	0.232647	0.154491	0.126302	0.186967	0.235	0.25731	0.15995
ENSG00000259005	AC005479.2	0.0365857	0	0.0584302	0.0809476	0.0494842	0.0901334	0.0181848	0	0	0	0	0.100413
ENSG00000270000	AC005479.3	0	0	0	0.080572	0.394036	0.358861	0	0.152205	0	0	0	0.399786
ENSG00000233423	AC005482.1	0.0105126	0	0.00839469	0	0	0	0.00261262	0	0	0	0	0.0144263
ENSG00000225647	AC005487.1	0	0.0119711	0.00315441	0	0	0.00243297	0.00196345	0.00206382	0.00269426	0.0149332	0	0.00813131
ENSG00000267224	AC005498.1	0	0	0.323439	0.0746807	0.456531	0.0831554	0.100662	0.211614	0.0920859	0.816633	0	0.277916
ENSG00000267421	AC005498.2	0.129713	0.0314474	0.0621485	0.129148	0.28071	0.239673	0.496445	0.447276	0.672379	0.549202	0.815843	0.44501
ENSG00000269696	AC005498.3	0.301749	0.259528	0.353405	0.538876	0.495589	0.423028	0.217833	0.174166	0.162687	0.297672	0.321568	0.307608
ENSG00000269460	AC005515.1	0	0.00407664	0	0	0.0227434	0	0	0	0	0	0	0.00461506
ENSG00000177776	AC005519.1	0	0	0	0	0	0	0	0	0	0.473878	0	0.143351
ENSG00000259065	AC005520.2	0.0315661	0.0884859	0.0472627	0.0152778	0.0213475	0.0388835	0.0951197	0.0700904	0.102266	0.0805482	0.0779148	0.105587
ENSG00000213296	AC005521.1	0.0719966	0	0	0	0	0.0443432	0	0.0752299	0	0	0	0
ENSG00000268536	AC005523.1	0.0154684	0	0.0494084	0.0285205	0.0209219	0	0.0410054	0.0484892	0.0492345	0.0857645	0.105586	0.120287
ENSG00000253183	AC005531.1	0.092325	0	0	0	0	0.0852954	0.0114725	0	0.0944558	0.104706	0	0.0316742
ENSG00000230825	AC005532.1	0.0485577	0.0538161	0.0531775	0.0966928	0.118219	0.0751949	0.0172396	0.0159464	0.0132476	0.054545	0.0365274	0.0552122
ENSG00000232006	AC005537.1	0.00235728	0.00976304	0.0031373	0.00108658	0.00318835	0.00120989	0.00039056	0.00102631	0.00321558	0.00712906	0.00603399	0.00161744
ENSG00000235852	AC005540.1	0.0497078	0	0.0396937	0	0	0.0612308	0.0247072	0	0	0	0	0
ENSG00000235828	AC005550.2	0	0.119658	0	0.109203	0	0.121595	0	0	0.134654	0	0	0
ENSG00000284638	AC005551.1	0.0976376	0	0	0	0	0	0.0485305	0.0510112	0	0	0	0
ENSG00000264174	AC005552.1	0	0	0	0	0	0.0584097	0.117844	0	0	0.143404	0	0.130142
ENSG00000214719	AC005562.1	0.0765813	0.122063	0.100968	0.106711	0.10358	0.102764	0.115165	0.0861497	0.107577	0.088699	0.113922	0.112694
ENSG00000280247	AC005578.1	0.030775	0.261137	0.0491501	0.0340456	0	0.0379091	0.0764832	0.0321571	0.293862	0.046536	0	0.295626
ENSG00000267320	AC005580.1	0.000451662	0.012045	0.00288536	0	0	0.000556363	0.000448995	0.000943892	0.00184834	0.00478082	0.00330323	0.00247925
ENSG00000240449	AC005586.1	0.0213686	0.03022	0.0113758	0.0393993	0.0144511	0.00877405	0.0336339	0.0632634	0.0534399	0.0592392	0	0.029324
ENSG00000261305	AC005586.2	0	0	0	0	0	0	0.0745642	0	0.102318	0	0	0.0514659
ENSG00000261757	AC005592.1	0.0382811	0	0	0.0635242	0.155332	0.0235776	0.104651	0.200001	0.0261097	0.289431	0.0839907	0.0525329
ENSG00000279584	AC005593.1	0.426667	0	0.389383	0.20229	0.329766	0.075082	0.272666	0.254759	0.415728	0.553011	0	0.0836446
ENSG00000267223	AC005597.1	0	0	0.00553957	0	0	0	0.00172404	0	0	0	0.0202939	0.00475989
ENSG00000261790	AC005606.2	0.0114543	0.034712	0.00914671	0.0190074	0.00774629	0.0141096	0.03416	0.0179531	0.109374	0.0692819	0.0753939	0.0628746
ENSG00000272070	AC005618.1	0.37892	0.338449	0.398134	0.540534	0.566458	0.454475	3.56361	3.48008	2.76126	2.81966	3.01918	3.28414
ENSG00000283525	AC005622.1	0	0.0108646	0.0095428	0.00330509	0.0121226	0.0110404	0.00742484	0.012487	0.0122261	0.00903527	0.00873987	0.0122995
ENSG00000257639	AC005632.1	0	0.00218322	0	0	0	0.00221856	0.000895207	0	0	0	0	0
ENSG00000262609	AC005668.1	0	0.139895	0	0	0	0.0473863	0	0.0401964	0	0	0	0
ENSG00000261886	AC005670.1	0.0651359	0.0546627	0.304079	0.09423	0.155869	0.0987511	0.224139	0.11518	0.136696	0.166683	0.117261	0.29566
ENSG00000262633	AC005670.2	0.000742677	0.00120036	0.000395371	0.00109547	0.00100451	0.000304947	0.000492195	0	0	0	0	0
ENSG00000261490	AC005674.2	0.451982	0.347254	0.376176	0.53523	0.619942	0.5646	0.620179	0.698443	1.01601	0.539067	0.75423	0.725084
ENSG00000226329	AC005682.1	0.017961	0.0500761	0.0487648	0.0298048	0.0388693	0.0685864	0.0151767	0.00750706	0.0245007	0.0217276	0.0341531	0.022183
ENSG00000273816	AC005695.3	0.135304	0.984086	0.864364	0.299367	0	0.333338	0.336262	0	0.922844	0	0	0.185677
ENSG00000262050	AC005696.1	1.07625	0.144957	1.43237	0.661458	1.21307	1.03113	1.04017	0.812196	1.0603	0.994542	0.612199	0.328205
ENSG00000272911	AC005696.3	0.514598	0.857715	0.410927	0.213483	0.435014	0.237708	0.223807	0.134427	0.350983	1.94536	0	0
ENSG00000277200	AC005696.4	0.0698232	0.0362739	0.127444	0.518636	0.499182	0.356324	0.0793267	0.11465	0.0952462	0.61841	0.364751	0.177947
ENSG00000266202	AC005697.1	0.000995892	0.00442645	0.00265086	0.00440692	0.00673499	0.00163567	0.00528006	0.00173436	0.00588684	0.00903555	0.00582676	0
ENSG00000249631	AC005699.1	0.000333507	0.00545771	0.00133159	0.00036895	0.00202989	0.00143786	0	0.00104545	0.00159228	0.00579955	0.00658558	0.000686504
ENSG00000267318	AC005702.2	0.000975042	0	0.00155722	0.00215733	0.00791279	0.00240214	0.00387714	0.00713181	0.00133006	0.0029488	0.00713097	0.00401413
ENSG00000274378	AC005702.4	0.0128439	0.00778464	0.0205127	0.0355222	0.00868605	0.0158213	0.0383042	0.0201311	0.0438011	0.00971088	0.00939339	0.0264384
ENSG00000230971	AC005703.1	0.0259963	0.0157562	0.0103795	0.0215693	0	0.00800564	0.0323035	0.0203728	0.0443271	0.0294825	0	0.0267559
ENSG00000237377	AC005703.2	0	0	0	0	0	0.0132604	0.0267534	0.0112484	0	0	0	0.0147726
ENSG00000265445	AC005703.3	0	0.0162162	0	0.00739964	0.00904697	0	0.00664929	0.00698918	0.00912422	0	0	0.0275369
ENSG00000266667	AC005703.4	0.00247722	0.00400382	0.00395631	0	0.00111686	0.00203432	0.0090295	0.0103539	0.0146432	0.0199781	0.0217406	0.0101984
ENSG00000230607	AC005722.1	0	0	0	0	0	0	0.0809262	0.0680503	0.044419	0.0492394	0.142889	0
ENSG00000262681	AC005722.2	0.00931469	0.0451648	0.0743814	0	0.0125986	0.011474	0.0185194	0.058398	0.0381187	0.0140851	0	0.025565
ENSG00000258472	AC005726.2	0.000990574	0.00456291	0.00126562	0.000657509	0.000803884	0.0012202	0.0017725	0.00103506	0.002162	0.00299577	0.00202848	0.00163123
ENSG00000261033	AC005730.2	0.795367	0.353517	0.804501	0.879895	0.50203	0.816454	0.948805	0.914196	1.1573	0.922074	0.814369	0.982329
ENSG00000262185	AC005736.1	0.320989	0.375683	0.282838	0.183673	0.194621	0.0545377	0.253074	0.138788	0.256678	0.184109	0.19428	0.091136
ENSG00000262888	AC005736.2	0.0395268	0.085741	0.0631274	0.041426	0.0365794	0.046127	0.0558379	0.0434757	0.0595943	0.0377494	0.0547729	0.0256937
ENSG00000226040	AC005740.1	0.0601351	0.145791	0.288121	0.133052	0.162672	0.0740752	0.20923	0.377014	0.410153	0.272798	0.351838	0.412615
ENSG00000250347	AC005740.2	0	0	0	0	0.10133	0.184569	0.148951	0	0	0	0.219164	0
ENSG00000267131	AC005746.2	0.00162746	0.000986399	0.00519837	0.00270063	0.00440247	0.0030071	0.00525802	0.00170055	0.00222003	0.00861332	0.00714147	0
ENSG00000278925	AC005753.1	0.203175	0.184715	0.0811215	0.0561918	0.137403	0.125137	0.429197	0.318449	0.069288	0	0.445776	0.209111
ENSG00000268650	AC005759.1	0.0279009	0.086969	0.0350114	0.0132283	0.0431286	0.0220942	0.0386325	0.0478957	0.073401	0.0994479	0.0845363	0.0929856
ENSG00000232058	AC005772.1	0.000837706	0.013201	0	0.000926733	0.00226609	0.0010319	0.000832759	0.000875326	0	0.00126673	0	0.00459831
ENSG00000266933	AC005775.1	0.017647	0.0320874	0.0112735	0.0253792	0.016708	0.0108689	0.0140342	0.0165956	0.00481448	0.0293532	0.0258123	0.0242169
ENSG00000270802	AC005776.1	1.29892	3.14908	2.42022	3.47265	3.0745	3.33338	0.53802	0.226208	1.47655	1.47311	2.69156	1.63395
ENSG00000273218	AC005776.2	0.774744	1.0201	1.17333	1.44817	1.8609	1.80996	0.305412	0.237278	0.491974	0.908938	0.957374	0.843209
ENSG00000235415	AC005808.1	0.00239284	0.00725147	0.00764311	0.00264714	0.00485468	0	0.00356807	0.00500061	0.00816022	0.00904577	0.00875003	0.0082092
ENSG00000265702	AC005821.1	0.000811564	0.00295132	0.00259226	0	0	0	0	0	0	0	0.00356123	0
ENSG00000235554	AC005822.1	0.425016	0.0368001	0.533331	0.369431	0.246368	0.411354	0.256522	0.285495	0.20706	0.734495	0.444051	0.499926
ENSG00000249658	AC005823.1	0	0	0.0511562	0	0.0866478	0	0	0	0	0	0	0
ENSG00000263644	AC005828.3	0.0267495	0.0257497	0.015078	0.0147961	0.0159618	0.0203517	0.0262005	0.0139754	0.0354159	0.0214141	0.0425788	0.0345488
ENSG00000265282	AC005828.4	0.143993	0.152729	0.229968	0.19912	0.0730345	0.199544	0.277339	0.169267	0.294633	0.244955	0.210619	0.345801
ENSG00000265971	AC005828.5	0	0	0	0	0	0	0.094561	0.0397579	0	0	0	0
ENSG00000262539	AC005829.2	0	0	0	0.032885	0	0.0366167	0	0	0	0	0	0
ENSG00000272921	AC005832.4	0	0	0	0	0.00073583	0.000670143	0	0.000568462	0.00222634	0.00329059	0.00238726	0.00149314
ENSG00000255639	AC005833.3	0.0447672	0.0437633	0.0686139	0.0575128	0.0542022	0.056479	0.0430673	0.0486639	0.0566349	0.0791586	0.043302	0.0634155
ENSG00000261335	AC005837.1	0.146257	0.044323	0.0583961	0.0809005	0.197821	0.0900809	0.336223	0.152826	0.0748165	0.331742	0.133707	0.326151
ENSG00000267168	AC005837.2	0	0	0	0	0.00765688	0	0.00844143	0	0	0	0	0.0233058
ENSG00000213942	AC005840.1	0.749375	1.21118	1.06383	0.64479	0.450477	0.615394	1.65544	1.39205	1.70371	1.38497	1.46148	1.37115
ENSG00000224906	AC005840.2	0	0.107187	0	0	0	0.108922	0.175804	0.092395	0	0	0	0
ENSG00000256913	AC005840.4	0.062932	0	0	0.0417721	0	0.0155041	0.125121	0.0920616	0.0343384	0	0.0368203	0.0172722
ENSG00000256862	AC005842.1	0.0130099	0.0295697	0.0181806	0.0125935	0.0252952	0.00901451	0.00242495	0.00254891	0.0155285	0.013525	0.0142722	0.00446336
ENSG00000255775	AC005845.1	0.00552164	0.0334664	0	0.0183253	0	0.0136033	0.0219561	0.00576961	0.0301284	0	0.0242295	0.0227319
ENSG00000275212	AC005858.1	0.00299214	0.0181352	0.00477868	0	0	0.00368575	0.00148723	0	0	0	0.0087532	0
ENSG00000205325	AC005863.1	0	0.00904477	0	0	0	0	0.00494495	0.00779658	0.00678551	0.00752187	0	0.0136525
ENSG00000250770	AC005865.2	0.00179577	0.0119725	0.00215099	0.00347658	0.00364332	0.00165904	0.012273	0.00656746	0.00551164	0.0257968	0.0479368	0.0474382
ENSG00000235198	AC005871.1	0	0.0440154	0	0.00334746	0	0	0	0	0	0	0	0.0041524
ENSG00000258114	AC005871.2	0.000962515	0.00641714	0.00230582	0.000532403	0.00260371	0.00237128	0.000717623	0	0.00262594	0.0101882	0.00774329	0
ENSG00000255595	AC005885.1	0.000554593	0.00358546	0	0.000204511	0.00150023	0.000227718	0	0	0.000252174	0.00055908	0.00243361	0.000507376
ENSG00000266385	AC005899.5	0.104287	0	0.0416388	0.0865279	0.141055	0.128463	0.285097	0.190699	0.426777	0.394242	0.800841	0.250447
ENSG00000274341	AC005899.6	0.317076	1.15307	1.51918	0.350773	1.85841	2.34347	2.52163	1.21482	5.33447	7.6714	4.79246	6.67185
ENSG00000278668	AC005899.7	0.10677	0.388279	0.0852604	0.118117	0.288826	0.131521	0.822584	0.61361	1.01952	1.45306	1.24938	1.24542
ENSG00000279762	AC005899.8	0.0412509	0.112078	0.0817832	0.0503557	0.0500223	0.0841049	0.202915	0.151605	0.413298	0.563544	0.595054	0.480195
ENSG00000256654	AC005906.2	0.000540535	0.00720756	0.00431639	0.00179394	0.00109666	0.00199752	0.000268672	0.00056481	0.00221204	0.00531286	0.00316256	0.000370886
ENSG00000265425	AC005909.1	0	0	0	0	0	0.00782025	0	0	0.00866012	0	0.00464303	0
ENSG00000247011	AC005920.1	0.0451894	0.0821674	0.0515507	0.0107126	0.0349264	0.0119282	0.0288788	0.00674555	0.0308216	0	0.014164	0.0132885
ENSG00000251665	AC005920.3	0	0	0	0	0.0274096	0	0.00671511	0	0	0	0	0
ENSG00000262006	AC005920.4	0	0	0	0	0	0	0.523576	0.605373	0.215537	0.238927	0.770384	0.289107
ENSG00000267059	AC005943.1	0.107696	0.0673798	0.118365	0.103768	0.09711	0.108412	0.0943971	0.085912	0.0932002	0.148843	0.113487	0.0667441
ENSG00000270324	AC005972.2	0.180405	0	0.144061	0	0	0.111113	0.044835	0.0942535	0	0	0	0
ENSG00000272164	AC005972.3	0.130522	0.316435	0	0.433179	0	0.321557	0.162189	0	0.267068	0.0986835	0.286371	0.268671
ENSG00000283538	AC005972.4	0.0303814	0.0506387	0.0233943	0.0348106	0.0476967	0.0447754	0.0523142	0.0323127	0.0436636	0.0434798	0.0603099	0.0491372
ENSG00000266869	AC005993.1	0.00262353	0.00699648	0.00502797	0.00116094	0.00212908	0.00193902	0.00156482	0.00164481	0.00572603	0.0126948	0.00537241	0.0057604
ENSG00000241456	AC005996.2	0	0.0266047	0	0	0	0.0101382	0.00136362	0	0.0074847	0.00829694	0.0120385	0
ENSG00000229403	AC005999.1	0.0169985	0.0160264	0.0120657	0.00835777	0.0153276	0.0139593	0.00187757	0.00197354	0	0	0	0
ENSG00000229180	AC006001.3	0.432205	0.507848	0.535277	0.562454	0.663337	0.642608	0.52189	0.400172	0.543725	0.765224	0.708354	0.747724
ENSG00000271611	AC006006.1	0	0	0	0	0	0	0.108351	0	0	0	0	0.598291
ENSG00000230746	AC006007.1	0	0	0	0	0.00773641	0	0	0	0	0.0172984	0	0.0078493
ENSG00000274010	AC006011.2	0.189753	0.164298	0.0432928	0.0599767	0.0366644	0.200348	0.10779	0.0566498	0.221865	0	0.0793003	0.0371995
ENSG00000234215	AC006012.1	0.105267	0.280727	0.168119	0.163035	0.34171	0.20747	0.429044	0.483974	0.631817	0.477533	1.10861	0.6645
ENSG00000236531	AC006013.1	0	0.00815764	0.0035826	0.00124081	0	0.00138162	0.000557493	0	0	0.00848014	0.00328116	0
ENSG00000226636	AC006020.1	0.0533127	0.012925	0.0510867	0.0235914	0	0.0131343	0.270289	0.278535	0.523614	0.435327	0.28073	0.307275
ENSG00000270577	AC006023.1	0.242398	0	0.193564	0.268159	0.819641	0.447883	0.481933	0	0	0	0	0.665281
ENSG00000273444	AC006023.2	0	0	0.600396	0.207943	1.01694	0.23154	0.0934285	0.196409	0.769221	0.568464	0	0.257946
ENSG00000224785	AC006026.1	0.0174101	0.0211045	0	0.0770417	0	0.0214461	0.025961	0.018192	0.0474986	0	0.127329	0
ENSG00000264324	AC006030.1	0.0289554	0.0220625	0.0254342	0.0286005	0.0246172	0.0338842	0.0433822	0.0408452	0.0437301	0.0600473	0.063227	0.0618734
ENSG00000231916	AC006033.1	0	0	0	0	0	0	0.109877	0	0.201033	0.111424	0	0
ENSG00000272908	AC006033.2	0	0	0	0	0	0.010819	0	0.0183549	0	0	0.0128469	0
ENSG00000279218	AC006037.2	0	0.0511443	0	0.0155585	0	0	0	0	0	0	0	0
ENSG00000229379	AC006041.1	0.0590047	0	0	0	0	0.109024	0	0.0308273	0.120733	0.401505	0.215765	0
ENSG00000235886	AC006055.1	0	0	0	0	0	0	0.0152667	0	0	0.09289	0	0
ENSG00000261786	AC006058.1	0.700045	0.375482	0.643113	1.15138	1.53339	1.4194	3.61504	2.34334	3.08452	5.26472	6.37027	6.48662
ENSG00000272121	AC006058.3	0.528558	0.711905	0.703458	0.19491	0.357452	0.289371	1.66388	1.35006	1.88264	0.799253	1.28854	0.523855
ENSG00000280435	AC006058.4	0.394731	0.182282	0.600396	0.873362	1.52542	0.509389	2.75614	1.08025	1.12819	2.30228	2.94185	3.22432
ENSG00000230084	AC006059.1	0.0167652	0.0101613	0.0267754	0.0165598	0.00971825	0.0088507	0.0255946	0.0143899	0.00571739	0.00543243	0.00262741	0.0213635
ENSG00000255966	AC006064.3	0.701029	0.0314734	0.331733	0.976594	0.877945	0.927502	0.451687	0.352691	0.566683	1.02079	0.303821	0.748235
ENSG00000256732	AC006065.4	0.0125116	0.00758325	0.0106155	0.00562303	0.0116343	0.0057795	0.00019434	0.000408547	0.000533349	0.00236491	0.000571899	0
ENSG00000270892	AC006077.1	0	0	0.146161	0.101244	0	0.225465	0	0	0	0	0	0
ENSG00000268352	AC006115.1	0.043084	0.0276491	0.0728561	0.0532702	0.0685571	0.0312185	0.0113372	0.0132408	0.027657	0.0191615	0.048191	0.0208673
ENSG00000284729	AC006115.3	0.0037412	0.00136052	0.00298749	0.00538043	0.00202407	0.00230423	0.000743821	0.000390921	0.00153102	0.00113144	0	0.00308041
ENSG00000266707	AC006120.1	3.33452	3.1361	3.3973	2.92568	2.1773	3.11604	3.17195	4.08501	2.35274	0.260806	2.35461	3.70809
ENSG00000233433	AC006144.1	0	0	0	0	0	0	0.0292548	0	0.0535249	0.0296667	0	0
ENSG00000242593	AC006148.1	0.000951453	0.0119528	0.00221025	0.00047844	0.00210582	0.00170474	0.000214962	0.000451901	0.00294973	0.00326984	0.00531373	0.00201786
ENSG00000278847	AC006157.1	0	0	0	0	0	0	1.7052	1.52351	2.92486	1.16722	0.250901	2.58933
ENSG00000243220	AC006159.2	0	0	0	0.00454476	0.0111131	0.010121	0.00816782	0.00429266	0.00560397	0.00621211	0.00600902	0.0112752
ENSG00000249502	AC006160.1	0.0301108	0.0365001	0.0462397	0.0217802	0.0297617	0.019972	0.109371	0.0762374	0.105845	0.176873	0.17109	0.138266
ENSG00000256417	AC006206.2	0.00134761	0.0138853	0.00215224	0.00149083	0.00455679	0.001245	0	0	0.00183828	0.00254721	0.00689901	0.00138699
ENSG00000238247	AC006210.2	0.0167327	0	0.0267234	0.0370219	0.113159	0.0412231	0.0249508	0.0874207	0.0228251	0	0.0489498	0.0459243
ENSG00000266921	AC006213.1	0.18493	0.140907	0.160331	0.192893	0.14293	0.22129	0.312524	0.226361	0.201811	0.111856	0.293682	0.268279
ENSG00000267058	AC006213.2	0.00627684	0.00380437	0.00501231	0.00347196	0.0127347	0.0115979	0.177834	0.196762	0.145559	0.270506	0.23871	0.301478
ENSG00000267191	AC006213.3	0.168814	0.168979	0.134805	0.236273	0.256007	0.239455	0.281603	0.235194	0.273894	0.489268	0.314268	0.345739
ENSG00000272799	AC006238.1	0.0587837	0.213772	0.187764	0	0.159017	0.0724106	0.262965	0	0.160374	0.177778	0	0
ENSG00000243224	AC006252.1	0.15354	0.165441	0.299709	0.169858	0.34612	0.252178	0.517259	0.427829	0.488706	1.13507	0.59889	0.585285
ENSG00000243696	AC006254.1	0.0111869	0.0101705	0.0022333	0.0123758	0.00756547	0.0155027	0.038923	0.0204563	0.0209827	0.0211452	0.0286354	0.0326224
ENSG00000268460	AC006262.1	0	0.0166716	0	0.00608597	0	0.0033883	0	0	0	0.00831875	0	0
ENSG00000261873	AC006269.1	0.002989	0.00845424	0.000795612	0.00385777	0.00606419	0.00859109	0.00495225	0.00208216	0.00339776	0.0135593	0.00874403	0.00751994
ENSG00000279452	AC006277.1	0.740894	0.92174	0.87188	0.668648	0.580163	0.93666	0.387641	0.244474	0.452136	0.766544	0.39926	0.267559
ENSG00000260970	AC006288.1	0	0.0145583	0	0	0.00295346	0.0013449	0.00108536	0	0.00297868	0	0	0
ENSG00000251412	AC006296.2	0.00241875	0.00586397	0.00579439	0	0	0.00297945	0.000601116	0	0.00329943	0	0	0.00331923
ENSG00000246225	AC006299.1	0.00189403	0.0118076	0.00216065	0.00179598	0.0010979	0.00233309	0.0232665	0.0243145	0.0217765	0.0294586	0.0439305	0.0304473
ENSG00000206129	AC006305.1	0.00652401	0.0093278	0.00748056	0.00721735	0.00882408	0.00618181	0.0105597	0.0134592	0.0182552	0.0144184	0.0110108	0.00987109
ENSG00000284380	AC006328.2	0	0	0.00521351	0.00361133	0.00441529	0.00402114	0.00486769	0.00341101	0	0	0.00477484	0
ENSG00000232445	AC006329.1	0.368601	0.187374	0.379796	0.342004	0.241235	0.380814	0.496445	0.596368	0.794764	0.665254	0.643504	0.538462
ENSG00000278683	AC006329.2	0.0796713	0	0	0.176277	0	0.19628	0.158402	0.332997	0	0.481896	0.349606	0.43733
ENSG00000272686	AC006333.2	7.56722	6.9794	7.16528	7.51112	7.24143	6.88973	5.5081	6.39128	8.20087	4.86201	5.27179	6.17731
ENSG00000236213	AC006369.1	0.00471906	0.00572041	0.00323002	0.00149159	0.00638279	0.00166086	0.0123981	0.0126797	0.011955	0.0112135	0.0226799	0.0148021
ENSG00000236572	AC006369.2	0	0	0	0	0	0.0142473	0	0	0	0	0	0.0317443
ENSG00000223872	AC006372.1	0.0139142	0	0.0444442	0	0.0188198	0	0	0	0	0	0.0203523	0
ENSG00000233191	AC006372.2	0.0353895	0	0.0565198	0	0.0478663	0	0.030783	0.0277341	0.048275	0.0133785	0.0517643	0.0242824
ENSG00000234210	AC006372.3	0.00937422	0.013636	0.00898282	0.00622228	0.00633958	0.0080831	0.00885292	0.0146928	0.0191811	0	0.0191963	0.00643209
ENSG00000280266	AC006372.4	0.0203438	0	0	0.0450117	0.110065	0.0751793	0.161789	0.0425149	0.333013	0.0922879	0.357083	0.167506
ENSG00000236861	AC006378.1	0	0.00547869	0	0	0	0.000927895	0	0	0.00102755	0	0	0
ENSG00000278959	AC006378.2	0.0887454	0.0922084	0.161981	0.29453	0.240066	0.218635	0.138633	0.14572	0.155646	0.421756	0.241072	0.330558
ENSG00000266588	AC006441.4	0.00641605	0	0	0.00354896	0	0	0	0	0.00875216	0	0.00469238	0
ENSG00000277426	AC006441.5	0	0	0	0	0	0.0230918	0	0	0	0	0.01371	0
ENSG00000242209	AC006445.1	0.0445888	0.162151	0	0	0	0	0	0	0	0.0674244	0	0
ENSG00000249148	AC006445.2	0.0402442	0.243919	0	0.0445212	0	0.0991468	0.260043	0.126155	0.0548974	0.547693	0.11773	0.497042
ENSG00000283196	AC006453.2	0.00366617	0.0195541	0.00936826	0.00486696	0.0148761	0.00722567	0	0	0	0.00110875	0.0010725	0
ENSG00000283659	AC006453.5	0.001828	0.0177272	0.00583893	0	0.00247248	0	0.000908605	0	0.00997437	0	0.00802147	0.00250856
ENSG00000226587	AC006455.1	0	0	0.00181293	0.0012558	0	0	0.00169268	0	0.00154847	0	0	0
ENSG00000244550	AC006455.8	0.00367958	0.0356829	0	0	0.00995368	0	0	0	0	0	0.00538212	0.00504946
ENSG00000227489	AC006458.1	0.0898706	0.0311258	0.0410087	0.142031	0.20838	0.0790741	0.00638142	0	0.0350265	0	0	0
ENSG00000228509	AC006460.1	0.0306268	0.0263472	0.0284013	0.0229521	0.0133627	0.0182548	0.0265174	0.0340669	0.0350398	0.0433241	0.0245666	0.029827
ENSG00000284052	AC006460.2	0.130977	0.165084	0.174713	0.116082	0.109714	0.166839	0.466808	0.36081	0.523816	0.644804	0.580182	0.626021
ENSG00000232887	AC006466.1	0.543088	0	0	0	0.146911	0.133797	0.0539881	0	0	0	0.476625	0
ENSG00000273448	AC006480.2	0.352175	0.426904	0.599947	0.519469	0.730382	1.18576	1.02695	0.809579	1.15297	0.816556	1.44235	1.64318
ENSG00000268643	AC006486.1	0.0565182	0.0240714	0.0317144	0.0675942	0.0640477	0.0301059	0.0250552	0.0159612	0.0166696	0.0300276	0.0044686	0.00838481
ENSG00000249906	AC006487.1	0.0201904	0.0233621	0.0234513	0.0157368	0.0161369	0.0192183	0.00387738	0.00287688	0.00062595	0.00208163	0.0134238	0.00440795
ENSG00000250310	AC006487.2	0.0265411	0.0103413	0.0363327	0.0461399	0.0371804	0.0560463	0.00565379	0.000990465	0	0	0	0.00520316
ENSG00000272635	AC006504.7	0.000163922	0	0.000523591	0	0	0	0	0	0	0	0	0
ENSG00000240739	AC006511.1	0	0	0	0	0	0	0	0	0	0	0.291523	0.136752
ENSG00000282080	AC006511.4	0.0127733	0.0541932	0	0	0.00863833	0.00786719	0.0126979	0.0066735	0.0174242	0.0193151	0.0280254	0.0175288
ENSG00000284697	AC006511.5	0.0172904	0.0223115	0.0151433	0.019745	0.0203687	0.0178633	0.0230102	0.0122389	0.0159776	0.0269889	0.0546606	0.0252583
ENSG00000258587	AC006530.1	0	0	0.0877988	0	0	0.203155	0	0	0	0	0	0
ENSG00000267001	AC006538.2	0.107077	0.0871013	0.096756	0.109105	0.177223	0.131899	0.106445	0.0912753	0.0864855	0.110784	0.103041	0.0715372
ENSG00000236540	AC006547.1	0.438065	0.989213	0.511725	0.512313	0.663609	0.650621	0.564878	0.567596	0.829765	0.75326	0.717649	0.714514
ENSG00000280156	AC006548.3	0.000372225	0.0117314	0.000594473	0	0.00100691	0	0.00166512	0	0.000507755	0.00562856	0.00326672	0.000510802
ENSG00000267324	AC006557.2	0.00416099	0	0	0	0	0	0	0	0	0.00629199	0	0
ENSG00000270469	AC006557.5	0.154824	0	0.185449	0.0428194	0.418815	0.238392	0.0192387	0	0	0.117057	0	0
ENSG00000279352	AC006557.6	0.0363316	0.220204	0	0	0	0	0	0	0.0495601	0	0	0.0498576
ENSG00000282022	AC006581.2	0.0131861	0.017316	0.0219366	0.00668589	0.0104037	0.0142124	0.0199354	0.0137782	0.0359743	0.00581558	0.0377709	0.0233729
ENSG00000255977	AC006927.1	0	0.0764083	0	0.139464	0	0	0	0	0	0	0	0.0864999
ENSG00000273203	AC006946.2	0.0109949	0.013328	0	0.0121634	0.0297425	0	2.22972	2.38965	2.17474	2.62688	3.84366	3.53065
ENSG00000273442	AC006946.3	0	0	0	0	0	0.153441	0.474681	0.433865	0.906242	1.19295	0.789542	1.59544
ENSG00000234457	AC006960.1	0.343692	0.277747	0.365935	0.380218	0.154954	0.423364	0.569437	0.478835	0.625109	0.346473	0.502718	0.471646
ENSG00000237400	AC006960.2	0.00529593	0.0238446	0.00966631	0.00669572	0.00716304	0.00372777	0.00112814	0.00158108	0	0.00343208	0.00331987	0.0041529
ENSG00000260070	AC006960.3	0.356204	0.863576	1.27999	0.59109	0.240893	0.438777	0.818858	0.372201	0.911063	1.75055	1.82357	0.733225
ENSG00000279587	AC006963.1	0.298389	0	0.28593	0.16505	0.0807175	0.0735119	0.341121	0.654757	0.36633	0.315843	0.0436453	0.327581
ENSG00000230191	AC006970.1	0	0	0	0	0	0	0.0802189	0.0843194	0	0	0	0.110738
ENSG00000233028	AC006970.2	0	0	0	0.0445784	0	0.0992741	0.0400579	0	0	0	0	0
ENSG00000218586	AC006971.1	0.671754	0.237503	0.692878	0.456724	0.548937	0.37064	0.0765173	0.13161	0.0286357	0.0529054	0.0614109	0.105628
ENSG00000283504	AC006974.1	0.0231276	0.0535216	0.0134315	0.0360523	0.0341252	0.0505031	0.119135	0.0889758	0.223708	0.104916	0.121476	0.119738
ENSG00000283648	AC006974.2	0.00110138	0.0106807	0	0	0.00148968	0	0.00109488	0.00115084	0.0015024	0.00832721	0	0.00302284
ENSG00000281593	AC006978.2	0.395334	0.413147	0.426256	0.451903	0.407601	0.45302	0.370578	0.381664	0.458086	0.34769	0.362898	0.356804
ENSG00000279317	AC006994.2	0.00653351	0.00791987	0.00160531	0.00166797	0.00679764	0.00433357	0.0149883	0.0147041	0.0212526	0.0357184	0.0227887	0.0179318
ENSG00000259628	AC007000.3	0.0320175	0.0528129	0.0482217	0.0488708	0.054817	0.057412	0.0545918	0.030491	0.0691064	0.132988	0.101074	0.0995543
ENSG00000231183	AC007003.1	0	0.0113919	0	0	0	0.00231526	0	0	0	0.0198951	0	0.00257931
ENSG00000271185	AC007029.1	0.100289	0.12157	0.16017	0	0	0	0	0	0.27361	0	0.440079	0.137626
ENSG00000227017	AC007036.1	0.0597232	0.115834	0.038153	0.0264281	0.129246	0.0882814	0.0296852	0.0124811	0	0	0.0174714	0
ENSG00000228384	AC007040.1	0	0.00923016	0.00608042	0.00421183	0.0154484	0	0.0056771	0.0039782	0.00519344	0	0.0111376	0.0156738
ENSG00000258881	AC007040.2	0.026897	0.0319251	0.0286378	0.0334749	0.0439588	0.0476274	0.0481844	0.029276	0.0374548	0.0440613	0.0573742	0.0699763
ENSG00000235411	AC007041.1	0.217423	0	0.173621	0.0601325	0.147039	0.301303	0.0675436	0.0567969	0.148294	0.0410968	0.0397532	0.149184
ENSG00000261094	AC007066.2	1.57474	1.54395	1.83075	1.24252	1.81669	1.75436	1.5827	1.30669	1.42154	1.48826	1.38879	1.36651
ENSG00000223838	AC007091.1	0.00111575	0.00997467	0.00133645	0.00046287	0.00226366	0.00103079	0.00450595	0.00335183	0.00646847	0.00674864	0.009792	0.00344504
ENSG00000271955	AC007100.1	0.000356095	0.00543886	0.000625582	0.000236363	0.000577966	0.000263185	0.000230095	7.44e-05	0.000485751	0.00140001	0.00239596	0.000684133
ENSG00000251410	AC007106.1	0.00362038	0	0.00867305	0	0.00244838	0.00445963	0.0017995	0	0	0	0.0105911	0.00496822
ENSG00000263004	AC007114.1	0.0793279	0.220604	0.193765	0.0516226	0.0946724	0.0747249	0.591446	0.614364	0.636539	0.268134	0.498259	0.493077
ENSG00000229970	AC007128.1	0.00763267	0.0152662	0.00914248	0.00591068	0.00877507	0.00282061	0.00094845	0.00199386	0.00208235	0.00403958	0.00279108	0.00104743
ENSG00000230408	AC007163.1	0.00297296	0.018019	0.00474805	0.00438522	0.0107229	0.0134278	0.00985135	0.00724844	0.00946268	0.0179821	0.0173942	0.017679
ENSG00000284084	AC007163.2	0	0	0	0	0	0	0.0011929	0	0	0.00272182	0.00263284	0
ENSG00000224721	AC007182.1	0.00667741	0.00809431	0.0106643	0	0	0.0164506	0	0	0	0	0	0.00916336
ENSG00000268173	AC007192.1	0.00754579	0.00609797	0.00602561	0.00556515	0.0187112	0.00929501	0.0175029	0.00525645	0.00343109	0.00760685	0.0147163	0.0120809
ENSG00000274800	AC007204.2	0	0	0	0.0244381	0	0	0	0	0	0	0.129247	0
ENSG00000242444	AC007207.1	0.00741041	0	0	0	0.0050115	0.00912825	0	0	0	0	0.0162588	0.0101693
ENSG00000256969	AC007207.2	0	0	0.00882314	0.00611167	0	0	0	0	0	0.0334155	0	0
ENSG00000242329	AC007215.1	0	0.551469	0	0	0.153831	0.280197	0.169593	0	0	0.515943	0.332717	0.156076
ENSG00000263307	AC007216.4	0.0771143	0.143678	0.191578	0.0853096	0.158384	0.130172	0.0961785	0.0417809	0.086686	0.159795	0.115928	0.109743
ENSG00000260362	AC007218.1	0.00945592	0	0	0	0.00852644	0	0	0	0	0	0	0
ENSG00000263033	AC007220.1	0.035977	0.0541835	0.04527	0.0205033	0.0604575	0.065804	0.171236	0.0706288	0.153178	0.186286	0.212089	0.212445
ENSG00000260071	AC007221.1	0.000616588	0.0149485	0.0049237	0	0.0083397	0.00303809	0.000612947	0.00386567	0.00336436	0.00186473	0.0054113	0.00169228
ENSG00000283003	AC007221.2	0.00215446	0.0156697	0.00206451	0.00190674	0.00757648	0.00212312	0.00214174	0.00225122	0.00176335	0.00130314	0.0132356	0.00295655
ENSG00000279357	AC007224.2	0	0	0	0	0.1665	0	0	0.0643142	0	0.372288	0	0
ENSG00000260782	AC007225.1	0.0146479	0	0	0	0.0396243	0.0541305	0.0873686	0.0306115	0.0199813	0.0221497	0	0.0201012
ENSG00000284681	AC007240.1	0.0282945	0.0710822	0.0582867	0.0235895	0.0404885	0.0414202	0.0118217	0.00771266	0.00894996	0.0136417	0.00899704	0.0140682
ENSG00000217258	AC007249.1	0.097064	0.152958	0.0930113	0.0429518	0.105028	0.0956518	0.202631	0.172419	0.198608	0.161452	0.241358	0.23976
ENSG00000257135	AC007249.2	0.726963	0.837881	0.780356	0.606462	0.612521	0.499122	1.36833	1.35734	1.56064	1.04521	0.906444	1.03031
ENSG00000273063	AC007250.1	0.371485	0.900623	0.296646	0.513706	0.628068	0.2288	0.0461614	0	0.506745	0.280868	0.679214	0.127447
ENSG00000223813	AC007255.1	0.0190453	0.0369386	0.0446114	0.0182601	0.0163146	0.0344084	0.0217728	0.0192373	0.0207839	0.0268792	0.0222861	0.0331053
ENSG00000232719	AC007272.1	0.0357727	0.065045	0.0285659	0	0.0725768	0.0440652	0.00889035	0	0.121994	0.135233	0.183136	0.0490906
ENSG00000213981	AC007277.1	0.0211169	0.0456608	0.0255218	0.01831	0.0339653	0.0274181	0.00340413	0.00238543	0.00700677	0.00949318	0.00584361	0.00861524
ENSG00000227014	AC007285.1	0.0330328	0.0636567	0.0716941	0.0524726	0.099668	0.0636438	0.0429417	0.0203558	0.0369725	0.0960581	0.105307	0.0964731
ENSG00000257878	AC007298.2	0.0104852	0.010168	0.00669826	0	0	0	0.00312698	0.00438242	0.00286058	0.00634201	0.00306733	0.0201442
ENSG00000172974	AC007318.1	15.7843	16.9741	17.2421	13.2836	12.3372	14.0449	21.6948	24.1255	18.2264	16.0018	15.0096	19.3137
ENSG00000273763	AC007318.2	2.06686	1.5659	1.23785	0.714538	3.14499	0.318249	2.31149	3.10455	3.34806	4.88341	3.21215	3.7227
ENSG00000224063	AC007319.1	0.000341545	0.00462321	0.000545474	0.000125948	0.0010779	0.00056096	0.0114591	0.0172494	0.0167725	0.017818	0.014238	0.0175762
ENSG00000277196	AC007325.2	0.00924376	0.0112052	0.00632701	0.00876527	0.0053583	0.0113866	0.0236293	0.0206976	0.0432325	0.0399367	0.0270417	0.0362433
ENSG00000278817	AC007325.4	0.117069	0.0451533	0.0934843	0.0706422	0.0431843	0.0852135	0.103153	0.116766	0.0798473	0.120699	0.0856186	0.087629
ENSG00000280418	AC007326.2	0	0.0150619	0.0264589	0.00458194	0	0	0.0123519	0.00432778	0.00564982	0.00626293	0.0181745	0.0227349
ENSG00000260478	AC007333.1	0.001001	0.00970728	0	0	0.00135392	0	0	0	0.00136548	0	0.00146417	0.00137367
ENSG00000260975	AC007333.2	0.00104827	0.00127071	0	0	0.00850708	0	0	0.00109535	0.00142995	0.0110959	0.00459992	0
ENSG00000260078	AC007342.3	0	0.00469654	0	0	0.00524036	0.00954511	0.00192577	0	0	0.0117173	0	0
ENSG00000261804	AC007342.4	0.00278952	0.00338144	0	0	0.011319	0.00343617	0	0	0	0.00421814	0.0122407	0
ENSG00000262714	AC007342.5	0	0.0177644	0	0	0	0	0	0	0	0	0.0428711	0
ENSG00000280027	AC007342.9	0	0.164843	0	0	0	0	0.0112654	0	0	0	0	0
ENSG00000260258	AC007346.1	0	0.0286963	0	0	0	0	0.0235333	0.0247362	0	0	0	0
ENSG00000229424	AC007349.1	0.0405202	0.113586	0.064714	0.0672398	0.0890595	0.0873484	0.00125878	0	0.00345461	0	0.00370431	0.00347535
ENSG00000230831	AC007349.2	0	0	0	0.0289147	0.0707034	0.0321959	0	0	0	0	0	0
ENSG00000235728	AC007349.3	0	0	0	0.0194874	0.0476514	0.0433976	0	0	0	0	0	0
ENSG00000272984	AC007349.4	0.0590047	0	0.18847	0.0652754	0	0.0726828	0	0	0	0	0	0
ENSG00000231969	AC007364.1	0.00889869	0.0123904	0.010755	0.00904621	0.0139878	0.00962837	0.0111772	0.00502612	0.0114826	0.0243664	0.0242733	0.0188125
ENSG00000233694	AC007365.3	0.00330148	0	0	0	0	0.00813362	0.00164099	0	0	0	0.0241454	0.0045306
ENSG00000250098	AC007370.1	0.0858446	0	0	0	0.0774064	0.0352482	0	0.0298999	0	0.129809	0.0837099	0.117804
ENSG00000250371	AC007370.2	0.0107117	0.0649229	0.0171074	0.0177751	0.00724406	0.0197921	0.0159726	0.0223854	0.0219177	0	0	0.0440986
ENSG00000258569	AC007376.2	0.0123753	0.0240019	0.0177879	0.0390178	0.0318027	0.0327747	0.0135324	0.0109914	0.00844059	0.0355549	0.0434432	0.0356633
ENSG00000279519	AC007382.1	1.81053	1.83135	1.5511	2.34782	1.81636	1.68375	1.54953	1.84172	1.76645	2.08506	1.7012	2.02386
ENSG00000227946	AC007383.2	0	0.0194139	0	0	0	0	0	0.0167348	0.0218469	0	0	0
ENSG00000237513	AC007384.1	0.0354161	0.0411424	0.040065	0.016325	0.0459064	0.0199953	0.0330066	0.027755	0.0221427	0.00223142	0.0172677	0.0202505
ENSG00000227394	AC007386.1	0.215742	0	0	0.179003	0.145902	0	0.268085	0.0563578	0.0735738	0.40779	0	0.0740154
ENSG00000232613	AC007386.2	0.0887175	0.105836	0.130444	0.0545255	0.0971391	0.0676516	0.0629954	0.0529724	0.0787591	0.0702707	0.0988702	0.0792318
ENSG00000224646	AC007387.1	0	0	0	0	0	0	0.312051	0.218668	0.285466	1.58223	0	0.861539
ENSG00000231312	AC007388.1	0.1109	0.133433	0.14577	0.0985432	0.114355	0.095693	0.16066	0.150013	0.177865	0.191978	0.179679	0.161793
ENSG00000204929	AC007389.1	0.00896278	0.020261	0.0139274	0.0115768	0.0133022	0.0145615	0.0199147	0.0165538	0.0247828	0.0373622	0.0430145	0.0369652
ENSG00000232028	AC007391.1	0	0	0.0343848	0	0	0.0265207	0.0856108	0	0.0587379	0	0.0944751	0.0295452
ENSG00000231918	AC007402.1	0.000776023	0.00896421	0.000984205	0.000328248	0.00166703	0.00120895	0.00174709	0.0015025	0.00280211	0.00579824	0.00834624	0.00272497
ENSG00000234350	AC007405.1	0.104014	0.109327	0.112498	0.125992	0.159383	0.136235	0.022905	0.0227001	0.0260424	0.0846145	0.0539235	0.0451701
ENSG00000239467	AC007405.3	1.03059	1.11948	0.919154	1.58925	1.74995	1.73112	0.243929	0.307677	0.273863	0.775821	0.809188	0.881621
ENSG00000261799	AC007406.5	4.20851	3.42102	4.6812	4.71054	4.09841	5.6964	5.99493	7.43955	6.95655	7.00771	6.27166	7.56904
ENSG00000224173	AC007422.1	0	0	0.00418543	0.00289919	0.00354462	0.00645638	0.00911822	0.0109535	0.00714977	0.0118885	0.0153331	0
ENSG00000235495	AC007422.2	0.000529914	0.0061024	0.00126947	0.00117246	0.00143348	0.0029374	0.00276562	0.00110742	0.00397572	0.00240391	0.00348797	0.00618117
ENSG00000271239	AC007423.1	0.65084	0.0606879	0.639657	0.221541	0.609437	0.493362	0.796303	0.837007	1.29757	0.681341	0.585836	0.20611
ENSG00000257501	AC007424.1	0.00129584	0.0188497	0.00724347	0.0035839	0.00613445	0.00159624	0.00193229	0.00135404	0.00441917	0.00881772	0.00379086	0.00266741
ENSG00000227187	AC007435.1	0	0.18338	0.120803	0	0	0	0.0375965	0	0	0	0	0
ENSG00000264093	AC007448.1	0	0	0	0	0.181442	0.330489	0.133355	0	0.548974	0.608548	0	0.368179
ENSG00000256237	AC007450.1	0.0325988	0.0158064	0.0381795	0.0312548	0.085244	0.0508639	0.0302459	0.015896	0.0148227	0.0197176	0.0413247	0.0149117
ENSG00000274551	AC007450.2	0.0835171	0.0361567	0.133383	0.0791939	0.0564808	0.0440904	0.0563377	0.0374005	0.0325503	0.108248	0.113435	0.0654914
ENSG00000277705	AC007450.3	0	0	0	0	0.171892	0	0.0631683	0	0	0	0	0
ENSG00000226506	AC007463.1	0	0.00295292	0.00389051	0	0	0	0	0	0	0	0.00712632	0
ENSG00000279427	AC007490.1	2.9917	2.11096	1.99677	3.45783	3.08013	3.57521	2.10846	2.84611	5.11647	2.22817	1.89407	2.75742
ENSG00000283258	AC007491.1	0.00218749	0.00795498	0.00698719	0.00120998	0.00147935	0	0.0179402	0.017143	0.00596794	0.0248084	0.0223975	0.00600376
ENSG00000260573	AC007493.1	0.00191117	0.0129074	0.00348834	0.00241633	0.00221569	0.000336316	0.00135706	0.00171172	0.00111731	0.00743132	0.0051916	0.00187335
ENSG00000261393	AC007493.2	0.0216412	0.0393499	0.0691253	0	0	0.0266579	0.0484051	0.0678392	0.0147604	0.081811	0.0158273	0.029698
ENSG00000246379	AC007495.1	0.0147181	0.0139627	0.012775	0.0176981	0.0147139	0.0145828	0.00318069	0.00334328	0.0061104	0.0125794	0.00936007	0.00878154
ENSG00000258272	AC007513.1	0.000994677	0.0144689	0.000794288	0.000550193	0.00538142	0.00306314	0.00716882	0.00675575	0.0108547	0.0180491	0.0152766	0.0191098
ENSG00000283240	AC007529.2	0.000495861	0.011721	0.000791929	0.00027428	0.00201204	0.00122162	0.000123233	0.000777195	0.00270563	0.00487377	0.00471443	0.00136093
ENSG00000260329	AC007541.1	0.512847	0.414446	0.750802	0.827385	0.780361	0.815987	1.22144	1.31737	1.5449	1.77718	2.21917	1.70079
ENSG00000213155	AC007547.1	0	0	0	0	0.0528077	0	0	0	0	0	0.0571081	0
ENSG00000239805	AC007547.2	0	0	0	0.192925	0.825561	0.107409	0	0	0	0	0	0.239316
ENSG00000235321	AC007556.1	0	0	0	0	0	0	0	0.280344	0.0914956	0	0	0
ENSG00000235583	AC007562.1	0	0	0	0	0.00274166	0	0.00302258	0	0	0	0.00889479	0
ENSG00000236886	AC007563.2	0.00869584	0.0220981	0.0113781	0.0137925	0.0153043	0.0152286	0.0256731	0.0158738	0.0312986	0.0217043	0.0119532	0.0150963
ENSG00000244055	AC007566.1	0.43425	0.436986	0.5669	0.542618	0.538714	0.484945	0.475221	0.341037	0.508099	0.616216	0.748458	0.678158
ENSG00000257221	AC007569.1	0.02485	0.0150615	0.0436561	0.0769746	0.0302499	0.0704043	0.0160571	0.0103864	0.0440674	0.0263036	0.0290785	0.0136406
ENSG00000261751	AC007603.1	0	0	0	0	0	0	0	0.0191534	0	0.0415767	0.0134058	0
ENSG00000283365	AC007603.3	0	0.0110727	0	0	0	0.00281298	0	0	0	0	0	0
ENSG00000260249	AC007608.3	0.005782	0	0	0	0.00782049	0.0142447	0	0	0.0157745	0	0	0.0079346
ENSG00000259843	AC007610.1	0.0047571	0.0134552	0.0202599	0.0122795	0.0214475	0.0175796	0.0118225	0.0132553	0.0108153	0.0383647	0.0324716	0.0217604
ENSG00000260381	AC007610.2	0.0145293	0.0123286	0.0348066	0.0160734	0.0157213	0.0232666	0.0151657	0.0151818	0.0416209	0.0197732	0.010626	0.02592
ENSG00000260086	AC007611.1	0.0113691	0.0253705	0.013618	0.00371602	0.00524226	0.00413771	0.00513724	0.00350989	0.00845924	0.00820508	0.0166295	0.00248209
ENSG00000262420	AC007613.1	0.0241744	0	0.0193042	0.0401154	0	0.0446676	0.180238	0.0757803	0.0824412	0.0731101	0.03536	0.0497616
ENSG00000259957	AC007614.2	0	0	0	0	0.0229376	0	0	0	0.0231334	0	0	0
ENSG00000279249	AC007614.5	0	0	0	0	0	0	0.00175468	0	0	0	0.0206545	0
ENSG00000240441	AC007622.1	0.234695	0.782364	0.468534	0.324547	0.238079	0.722752	0.437455	0.245235	0.720336	0.0887229	0.257467	0.483106
ENSG00000256139	AC007637.1	0.196504	0.198501	0.244092	0.113525	0.135845	0.0887542	0.248521	0.148293	0.107221	0.151873	0.121358	0.11985
ENSG00000262079	AC007638.1	0	0.0186984	0.0492709	0	0	0	0	0	0	0.116626	0	0
ENSG00000235464	AC007652.1	0.00220392	0.00534316	0.00703968	0	0	0.00271482	0	0.0023029	0	0.0199958	0.00967104	0
ENSG00000258131	AC007656.1	0.000627954	0.00932472	0	0.00173673	0.00127402	0.00135366	0.000780308	0.000492117	0.000428298	0.00593471	0.00298516	0.00215434
ENSG00000161132	AC007663.1	0.107302	0.135726	0.0670577	0.136769	0.107271	0.140796	0.0927551	0.109683	0.0763676	0.151674	0.112595	0.0960325
ENSG00000249923	AC007663.2	0	0.0307361	0	0	0	0	0.0100824	0.0105978	0	0	0.00741759	0.00695912
ENSG00000273139	AC007663.3	0.270026	0.0818308	0.107813	0.298723	0.456531	0.914709	0.671078	0.282153	0.0920859	0.408316	1.38238	0.64847
ENSG00000279482	AC007683.2	0.0439643	0	0	0	0	0	0.065557	0	0	0	0.257226	0
ENSG00000182888	AC007685.1	0	0	0.110914	0	0	0	0	0	0.0947344	0	0	0
ENSG00000243225	AC007686.1	0	0	0.108279	0.0750033	0.183401	0.0835146	0	0	0	0	0	0
ENSG00000258473	AC007686.2	0.0213234	0.0338013	0.0288159	0.0108875	0.0166391	0.00808198	0.00489173	0.00342785	0.0156624	0.0024803	0.00479842	0.00225092
ENSG00000273729	AC007686.3	0.531127	0.611091	0.632594	0.866421	1.07148	1.13108	0.93517	0.761921	1.08063	1.3068	1.60643	1.42066
ENSG00000241352	AC007688.1	0.372219	0.451202	0.396309	0.228765	0.503448	0.458505	0.246681	0.17286	0.507746	1.06316	0.967903	0.340529
ENSG00000260616	AC007728.1	0	0	0	0	0.00217954	0	0.000800953	0	0	0	0	0
ENSG00000261644	AC007728.2	0.00203848	0.00741308	0.0130224	0.00676535	0.00827146	0.00502205	0.0212776	0.0106501	0.00834209	0.00924737	0.0208718	0.00839216
ENSG00000188280	AC007731.1	0	0.0024442	0	0	0	0	0.00400888	0	0	0	0.00294931	0
ENSG00000277971	AC007731.5	0.0343164	0.00437875	0.0288453	0.0179827	0.0244289	0.0155737	0.0332161	0.0207596	0.00739125	0	0.0211346	0.00991415
ENSG00000259855	AC007749.1	0	0	0	0	0	0	0.0266711	0	0	0	0	0.0736358
ENSG00000236841	AC007750.1	0	0.00847972	0	0	0	0	0.00115901	0	0.00954241	0	0	0
ENSG00000267213	AC007773.1	0.0708315	0.05397	0.064642	0.0604485	0.134125	0.0872512	0.259523	0.188203	0.248456	0.449849	0.248653	0.333263
ENSG00000267009	AC007780.1	0.00197377	0.00581056	0.000900646	0.0018716	0.00266963	0.00138932	0.00154166	0.000883889	0.000769264	0.00639559	0.00329946	0.00116082
ENSG00000267922	AC007785.1	0.00891241	0.0112037	0.0121251	0.00620788	0.0111616	0.0048793	0.00131256	0.000689827	0.000450277	0.00199656	0.00337975	0.0022649
ENSG00000268401	AC007785.3	0.262839	0.394472	0.179903	0.276926	0.389362	0.277516	0.261287	0.0915477	0.273174	0.511006	0.512606	0.515275
ENSG00000267498	AC007786.1	0.0972972	0.383314	0.0388478	0.0941828	0.18095	0.10487	0.658923	0.61	0.74657	0.44138	0.587056	0.851191
ENSG00000276251	AC007786.2	0.156366	0	0.187297	0	0.105747	0.096307	0.446898	0.449318	0.6399	0.532006	0.74333	0.590095
ENSG00000276631	AC007786.3	0	0	0	0	0.213712	0.0648779	0.157073	0.110068	0.143691	0	0	0.505938
ENSG00000267617	AC007795.1	0	0.00405881	0.00534753	0	0.00905758	0	0	0	0	0.040505	0.0146928	0
ENSG00000260743	AC007823.1	0.340765	0.31588	0.288121	0.399156	0.623576	0.469143	0.229156	0.272288	0.46484	0.788082	0.674357	0.247569
ENSG00000249094	AC007834.1	0.0120857	0.00976677	0.00643392	0	0.0108977	0.00992486	0.00600715	0	0.0109907	0	0	0.0110567
ENSG00000255983	AC007848.1	0	0.00631977	0	0	0.00940207	0	0	0	0.00237059	0.0289063	0.0152516	0
ENSG00000244381	AC007849.2	0	0	0.10644	0	0	0.0820961	0.132506	0.139279	0	0.302336	0	0
ENSG00000262950	AC007861.1	0	0	0	0.00310919	0	0	0	0	0	0.0382488	0.0164437	0
ENSG00000263110	AC007861.2	0	0.0500511	0	0	0.0139617	0	0	0	0	0	0	0
ENSG00000224342	AC007879.1	0.0108558	0.00774078	0.00815885	0.0113031	0.0103645	0.0125857	0.0631632	0.0660582	0.0844953	0.0492464	0.0364278	0.0429394
ENSG00000234902	AC007879.3	0.00190824	0.00693945	0	0.000703679	0	0.000783531	0.00284545	0.00531716	0.00347072	0	0.00372157	0
ENSG00000240440	AC007879.4	0	0.0147657	0	0	0	0	0.0242182	0.0509123	0.149546	0	0.0178172	0.0334319
ENSG00000236469	AC007881.2	0.000504565	0.00489304	0.00161166	0.000558188	0.00204736	0.00062153	0.00100317	0.000527225	0.00068828	0.00457783	0.00664225	0.00207723
ENSG00000277639	AC007906.2	0.0237475	0.0620017	0.0350091	0.0666885	0.0815348	0.0652555	0.0971529	0.0801682	0.0822311	0.0662944	0.13627	0.115313
ENSG00000198491	AC007920.1	0.00297823	0.0108306	0	0.00329474	0	0.00733724	0.00148032	0	0	0.00900698	0.00435625	0.008174
ENSG00000283175	AC007920.2	0.329831	0.154216	0.376262	0.29712	0.223058	0.354053	0.339594	0.310179	0.347085	0.206625	0.344603	0.271575
ENSG00000264695	AC007922.1	0	0	0.0293863	0	0	0	0	0.0192264	0	0	0	0.0252503
ENSG00000263567	AC007923.1	0	0.02303	0.00758558	0.00525443	0	0.0058507	0	0.0198519	0.00647904	0	0	0
ENSG00000266877	AC007923.4	0.005195	0.00489793	0.00460935	0.0076628	0.00780725	0.00853236	0.00918102	0.0066346	0.0102361	0.0122198	0.0160418	0.0118818
ENSG00000259920	AC007938.1	0.367773	0.24913	0.276406	0.93338	0.907085	0.852758	1.13444	1.22068	1.03287	2.58434	1.43978	1.63283
ENSG00000272701	AC007938.4	0.0188645	0.00762246	0.0200854	0.0139129	0.0170102	0.0309834	0.0218786	0.0197117	0.0257331	0.0380343	0.0091977	0.043146
ENSG00000263863	AC007948.1	0	0.0115086	0.00505425	0	0.00642062	0.00194915	0	0.0016534	0	0.00239272	0	0
ENSG00000259268	AC007950.1	0.00480786	0.00291403	0	0.00265941	0.0065029	0	0.00597433	0.00502378	0.00655842	0.0472559	0.00703245	0.0131956
ENSG00000276651	AC007950.2	0.173872	0.0972765	0.277686	0.177554	0.198991	0.0659007	0.159549	0.0698769	0.255424	0.101122	0.117379	0.0550622
ENSG00000228157	AC007952.2	0	0	0	0	0	0	0.0161517	0	0	0	0	0.0111483
ENSG00000230197	AC007952.3	0	0.00376597	0	0	0	0	0.0015442	0	0.00847584	0	0	0
ENSG00000262202	AC007952.4	0.0985573	0	0.0787019	0.163547	0.266609	0.0607021	0.122469	0	0	0	0	0
ENSG00000266311	AC007952.8	0	0	0	0	0.00830219	0	0.00152548	0	0.00418654	0	0	0.00842334
ENSG00000226747	AC007966.1	0.0091402	0.0166195	0.0340611	0.0168526	0.0267857	0.011259	0.0272587	0.014326	0.0394826	0.0414637	0.0913574	0.0501721
ENSG00000173357	AC007967.1	0	0.00386308	0	0	0	0	0	0	0.0043472	0.0144569	0	0.0043733
ENSG00000233762	AC007969.1	28.0197	31.5818	23.1038	19.422	16.717	26.2972	22.2345	20.546	21.9368	23.4679	20.5436	19.7557
ENSG00000234061	AC007969.2	0	0	0	0.181814	0	0	0	0	0	0	0	0.225534
ENSG00000253939	AC007991.3	0	0	0	0	0	0	0.000170568	0	0.000936221	0	0.00150583	0.00047092
ENSG00000271349	AC007992.2	0.0375934	0.0911409	0	0	0	0	0	0	0	0	0	0
ENSG00000267166	AC007993.1	0	0.0164939	0	0	0	0	0	0	0.0185609	0	0	0.00933614
ENSG00000267420	AC007993.2	0	0.0150401	0	0	0	0	0	0	0	0	0.0362964	0
ENSG00000282199	AC007993.3	0	0	0	0	0	0	0	0	0	0	0.00535826	0.00502707
ENSG00000275512	AC007998.4	0	0.0150222	0	0.0137096	0	0	0.00615972	0	0	0	0	0
ENSG00000226472	AC008013.1	0.129174	0.177187	0.146583	0.0701977	0.0980859	0.0893298	0.0225283	0.00828797	0.0448247	0.020561	0.0281758	0.0186595
ENSG00000256984	AC008013.2	0.152012	0.299435	0.242775	0.0735732	0	0.0234063	0.028334	0	0.0388801	0.114932	0	0.0130378
ENSG00000270926	AC008013.3	0.0545605	0	0.0580916	0.0402393	0.0737962	0.0224028	0.0180795	0.0190036	0.0248088	0	0	0
ENSG00000257261	AC008014.1	0.00446177	0.010817	0.00539524	0.00789751	0.00810386	0.00604567	0.0506588	0.0368309	0.04956	0.0547455	0.0737464	0.0587794
ENSG00000235297	AC008021.1	48.7538	55.1469	39.5979	37.7462	41.3293	41.0022	47.8629	46.2689	62.6785	38.8677	34.1589	41.3081
ENSG00000256075	AC008033.1	0.0540284	0.0327464	0	0	0.0365382	0	0	0.0282274	0	0	0	0
ENSG00000239219	AC008040.1	0.00917114	0.0291826	0.0109853	0.0126822	0.0108539	0.00141214	0.0170943	0.0155724	0.0265846	0.0260025	0.0251524	0.0440492
ENSG00000259124	AC008050.1	0.00271368	0.0139804	0.00303377	0.00345239	0.00752433	0.00618408	0.00404648	0.00297733	0.0029614	0.0141569	0.0079386	0.0128477
ENSG00000218672	AC008060.1	0.0109903	0.0213158	0.00351047	0.0243166	0.044595	0.027076	0.0196657	0.0160774	0.0149919	0.113008	0.0707323	0.0904915
ENSG00000236544	AC008060.3	0.00961987	0.0127212	0.0167604	0.0106422	0.0130114	0.0129271	0	0.000913808	0.00596478	0.00396725	0.00767508	0.00120012
ENSG00000260426	AC008060.4	0	0	0.0269388	0.0559804	0.114071	0.0415553	0.159295	0.141	0.0460182	0.306073	0.616804	0.486091
ENSG00000253793	AC008066.1	0.363737	0.661379	0.639008	0.281675	0.541172	0.582473	0.289271	0.418079	0.793881	0.660025	0.69165	0.549069
ENSG00000223754	AC008073.1	0.0337532	0	0.0539066	0.0560105	0.0228266	0.0623665	0.176158	0.0529036	0.0920859	0.153119	0.172798	0.254756
ENSG00000223935	AC008074.1	0.0294726	0.0201368	0.0436468	0.029048	0.0405882	0.0316842	0.0886948	0.0498339	0.0555543	0.0729273	0.114436	0.0794195
ENSG00000260101	AC008074.3	0.213989	0.578652	0.473202	0.327781	0.22264	0.567741	0.229089	0.171999	0.246995	0.472925	0.89085	0.4066
ENSG00000187979	AC008079.1	0	0.00409477	0	0	0	0	0	0	0	0	0.00164699	0
ENSG00000173862	AC008080.1	0	0.0461042	0.0202476	0	0.0514427	0.0156168	0.138633	0.0927309	0.121058	0	0.148352	0.0173978
ENSG00000227481	AC008080.2	0	0	0	0	0.0478933	0	0.096801	0.0369997	0	0.053544	0	0
ENSG00000233219	AC008080.3	0	0	0	0	0	0	0.00816746	0.0057233	0.0224149	0.0579772	0.0320467	0.0225494
ENSG00000236494	AC008080.4	0.00314251	0.00761865	0.0150565	0.00347648	0.0127513	0.0116129	0.0452973	0.0328364	0.0171468	0.0142557	0.0275793	0.00431244
ENSG00000257925	AC008083.1	0.000760281	0.0101377	0.00242846	0.00252324	0.00411329	0	0.0665097	0.057993	0.0725973	0.0413874	0.0500429	0.0323432
ENSG00000258116	AC008083.2	0	0	0	0	0	0	0	0	0.0899579	0	0.19292	0
ENSG00000233483	AC008105.2	0.0515867	0.0312665	0	0.0285345	0.011629	0.0211817	0.316239	0.179678	0.457403	0.156012	0.213792	0.306766
ENSG00000267121	AC008105.3	0.00601889	0.0304002	0.00640842	0.00887806	0.0108545	0.00123569	0.0817724	0.0482171	0.10263	0.153207	0.136459	0.172077
ENSG00000266602	AC008109.1	0.00159325	0.0104844	0.00327157	0.00075539	0.00400208	0.00196259	0.000791922	0.000237829	0.000310481	0.00653931	0.00632551	0.00187407
ENSG00000256658	AC008115.1	0.0878056	0.0532186	0.210349	0.388549	0.118762	0.37856	0.0654653	0.0917489	0.29944	0.531097	0	0.180743
ENSG00000275963	AC008115.4	0.810077	0.540083	0.776254	0.716935	0.821756	0.199573	0.765029	0.59252	0.386761	1.10245	0.888675	0.833748
ENSG00000271596	AC008121.1	0.234257	0.851896	0.187064	0.38873	0.47527	1.00997	0.232874	0.122389	0.639104	1.41692	0.513973	0.64294
ENSG00000274156	AC008121.2	0.24008	0.0727559	0.28757	0.199196	0.487083	0.295734	0.477325	0.627155	1.14623	1.17986	0.61454	0.823651
ENSG00000273015	AC008124.1	2.96161	2.78835	2.90082	3.74033	3.86175	3.80711	2.13112	1.98217	2.39845	2.38066	2.6473	2.81572
ENSG00000257319	AC008127.1	0	0.0174925	0	0.00066517	0.00243975	0.000740653	0.000597719	0.000628273	0	0.00818283	0.00263843	0
ENSG00000161103	AC008132.1	0.00220454	0.00267233	0	0.00243883	0	0	0	0	0	0.00333357	0	0
ENSG00000278842	AC008147.4	0.0315166	0.0509389	0.0838907	0.104598	0.127884	0.103527	0.1201	0.131728	0.0716532	0.254173	0.21513	0.158583
ENSG00000229177	AC008154.1	0.00664912	0.00806002	0	0	0	0.00819048	0	0.00694773	0	0.0100544	0	0.00912454
ENSG00000231098	AC008154.2	0.0605215	0.0489092	0.0966576	0.0223178	0.0818588	0.0497008	0.0902462	0.0210798	0	0.0610113	0	0.0553688
ENSG00000213237	AC008155.1	0	0.115658	0.15238	0	0.12905	0	0	0.0996968	0.260304	0	0.139559	0
ENSG00000266066	AC008158.1	1.41206	1.17225	1.02508	1.20236	1.87516	1.57073	1.33566	1.06413	1.20241	1.06114	1.26429	1.72637
ENSG00000233491	AC008163.1	0.00062097	0.00978556	0.000991738	0	0.00251969	0.00038246	0.00108028	0.000973286	0.00211767	0.00516446	0.00499561	0.00149127
ENSG00000223536	AC008164.1	0	0.0164048	0.00508552	0	0.00323017	0.00196121	0	0	0	0	0	0
ENSG00000273489	AC008264.2	0.286057	0.173378	0.282175	0.269919	0.170694	0.114002	0.117092	0.123078	0.057384	0.165389	0.123063	0.173185
ENSG00000179342	AC008267.1	0.146822	0.284762	0	0.0974552	0.119151	0.108514	0.262719	0.214782	0.20028	0.355224	0.257708	0.080593
ENSG00000234500	AC008267.3	0.212636	0.222556	0.236371	0.190674	0.286335	0.192696	0.432538	0.183034	0.420392	0.63882	0.737137	0.63116
ENSG00000235584	AC008268.1	0	0	0.0190475	0	0.0322625	0	0	0	0	0	0	0
ENSG00000229321	AC008269.1	0.041994	0	0.134135	0.0464569	0.0283996	0.0517288	0.125238	0.0877598	0	0	0.0921369	0.0864421
ENSG00000260171	AC008269.2	0.0284077	0	0	0.0314267	0.038423	0	0.12708	0.0593669	0	0.128869	0.0415519	0
ENSG00000224194	AC008278.1	0.00265999	0.0128977	0	0	0	0	0.00132214	0	0.0036285	0	0.0155631	0
ENSG00000234022	AC008278.2	0.00323647	0.0235393	0.0103378	0.0107413	0.0393975	0.00797345	0.0273475	0.0439636	0.039734	0.0195759	0.0189359	0.0355311
ENSG00000253172	AC008378.1	0	0	0	0.0791037	0	0	0.0177706	0	0	0	0	0
ENSG00000268186	AC008392.1	0.0224646	0.0136157	0.00597961	0.024852	0.0202564	0.0276722	0.0372199	0.0273857	0.0561808	0.0509543	0.021906	0.02569
ENSG00000269814	AC008403.3	0.760563	0	0.662552	0.382451	1.21574	1.19238	1.44341	0.794719	2.35793	2.61381	1.41588	2.2772
ENSG00000254200	AC008412.1	0	0	0	0	0	0	0.132675	0.111565	0.145646	0.322903	0	0.0732601
ENSG00000253693	AC008415.1	0.00102282	0.0139042	0.00128349	0.00024247	0.00167988	0.00125993	0.000217883	0.00030536	0.000996601	0.00364568	0.00459512	0.0024062
ENSG00000204758	AC008429.1	0.0681365	0.107373	0.108819	0.143218	0.165885	0.209829	0.108375	0.121034	0.0743563	0.19576	0.0199327	0.0935033
ENSG00000253785	AC008429.2	4.17813	3.34711	3.88764	2.73311	3.53812	3.26702	3.06995	3.45465	5.60029	4.23026	2.81654	3.58975
ENSG00000249637	AC008438.1	0.432589	0.66921	0.717198	0.337273	0.502908	0.452938	0.183788	0.128071	0.285213	0.235177	0.257619	0.212014
ENSG00000253965	AC008438.2	0.0438274	0.0367804	0.0215371	0.0447555	0.059279	0.00830571	0.219518	0.14091	0.128768	0.14784	0.128213	0.0971557
ENSG00000228323	AC008440.1	0.0453776	0.0052387	0.0586675	0.0908383	0.0730664	0.0665438	0.0343693	0.018063	0.0442142	0.0849546	0.0726952	0.0563408
ENSG00000233937	AC008443.1	0.432086	0.376878	0.578647	0.358843	0.476808	0.315128	0.335232	0.193131	0.302219	0.390543	0.368823	0.32251
ENSG00000248103	AC008443.3	0.110239	0.150335	0.110038	0.0609772	0.223656	0.0509226	0.568487	0.129588	0.244363	0.291718	0.403116	0.45384
ENSG00000248514	AC008443.4	0.0826066	0.150203	0.0659646	0.0913856	0.11173	0	0.102648	0	0.169026	0	0	0.0566802
ENSG00000250222	AC008443.5	0.125261	0.121473	0.0800209	0.0970015	0.152481	0.200588	0.753356	0.366483	0.803088	0.776591	1.081	0.73915
ENSG00000274525	AC008443.7	0.185123	0	0.179965	0.0979466	0.283049	0.029744	0.128021	0.0756928	0.131754	0.231248	0.164823	0.088363
ENSG00000214942	AC008448.1	0.0073947	0	0	0	0	0	0	0.0231804	0	0.0111818	0	0.0202954
ENSG00000249476	AC008467.1	0.039392	0.046898	0.0325795	0.0474693	0.081347	0.0545891	0.0178315	0.0128628	0.0110348	0.0297831	0.0200637	0.0207542
ENSG00000267477	AC008481.3	0.00318209	0.0038573	0	0.000880066	0.0107599	0.00489967	0.00276788	0.0016625	0	0	0.00232722	0.00327507
ENSG00000243304	AC008494.1	0.512659	0.573638	0.251925	0.218132	0.106677	0.437192	0.509632	0.535682	1.07588	1.07337	0.57682	0.541168
ENSG00000249791	AC008494.2	0	0	0.27099	0.563133	0.11475	0	0.295184	0.354597	0.231459	0	0	0.349273
ENSG00000271797	AC008494.3	0.0997579	0.524012	0.106214	0.0735732	0.539713	0.163844	0.545429	0.555936	0.498961	0	0.291832	0.18253
ENSG00000250258	AC008496.2	0	0.00454692	0	0	0.00202937	0.000924103	0.00111865	0	0.00102335	0	0.00219463	0.00205898
ENSG00000283462	AC008505.1	0	0	0	0	0.00376897	0	0.0027701	0.00291169	0	0.0126409	0.00815178	0.00382396
ENSG00000266910	AC008507.1	1.24022	0.829457	1.29772	1.08816	1.04119	1.42236	1.29667	0.402183	1.28343	1.2287	1.12598	1.52589
ENSG00000267006	AC008507.2	0.240233	0.161783	0.170521	0.177176	0.180516	0.0328803	0.145942	0.0557827	0.0364115	0	0.0390433	0.0732601
ENSG00000267258	AC008507.3	0.0665053	0	0	0	0	0	0	0	0.272161	0.100565	0	0
ENSG00000267692	AC008507.4	1.97735	0.89885	0.789498	1.09375	0.33431	2.13127	1.71997	1.54962	0.337165	1.12126	0	2.03513
ENSG00000278895	AC008507.5	0	0.0579756	0	0	0.0646888	0	0	0	0	0	0	0
ENSG00000253348	AC008514.1	0	0.00365843	0	0.000834692	0.00102051	0.000929412	0.000375026	0.000788391	0.00102923	0	0	0
ENSG00000248588	AC008517.1	0.00176848	0.00643121	0	0	0	0.00217844	0	0	0.00241239	0	0.00258676	0
ENSG00000268797	AC008537.1	0.112957	0.145165	0.137498	0.107775	0.132206	0.123594	0.323518	0.217122	0.27241	0.350913	0.319084	0.357546
ENSG00000197332	AC008543.1	0.380357	0.364299	0.38676	0.302783	0.37654	0.319789	0.0933607	0.0651883	0.0887621	0.10651	0.116764	0.111388
ENSG00000267089	AC008543.4	0.0523611	0.126944	0.16725	0.0868887	0.0354107	0.0322496	0.0910909	0.0547126	0.142852	0.197943	0.0382943	0.179637
ENSG00000267646	AC008543.5	0.0249626	0	0.119602	0	0.050645	0.0307493	0.0930571	0.0130418	0.0510775	0.0377469	0	0
ENSG00000249021	AC008549.2	0	0	0	0.0491877	0	0.0547695	0	0	0	0	0	0
ENSG00000251118	AC008549.3	0	0	0	0	0	0.095711	0	0.162377	0	0	0	0
ENSG00000269043	AC008554.1	0.0029409	0.0095065	0.00156562	0.00289195	0.00132591	0.00322012	0.00162418	0.00239009	0.00267446	0.00197646	0.0062135	0.00179368
ENSG00000269086	AC008555.2	0.00360479	0.0109242	0.00575713	0	0.00731352	0.00222021	0	0	0	0	0	0.00247341
ENSG00000270544	AC008555.3	0.031485	0	0.100568	0.034831	0.0425852	0	0.0234743	0.0328989	0.0214744	0	0	0.0648099
ENSG00000271109	AC008555.5	0	0.0168384	0	0	0.00751525	0	0.00138088	0	0	0.00840194	0.0162545	0
ENSG00000271171	AC008555.6	0.0471329	0	0	0	0	0	0	0	0	0	0	0.0646801
ENSG00000280106	AC008555.8	0.333017	0.26327	0.346862	0.368409	0.567927	0.713418	0.546953	0.847238	0.86904	0.415991	0.381212	0.476867
ENSG00000260112	AC008567.1	0.131672	0.255378	0.252348	0.116532	0.178093	0.0973169	0.0785364	0.0825509	0.215537	0	0.385192	0.252969
ENSG00000267273	AC008567.2	0.0660737	0.0734195	0.0571593	0.0761413	0.11171	0.0644341	0.050631	0.0373972	0.0225329	0.0957495	0.0402692	0.0151121
ENSG00000278611	AC008567.3	2.44357	2.05067	2.30152	2.35669	2.24575	3.04862	10.028	9.32941	13.3332	9.61652	9.21047	8.89913
ENSG00000229855	AC008568.1	0.000796233	0.0149604	0.00158956	0.00110107	0.00161542	0.000490405	0.000395766	0.000207998	0.00081461	0.00391305	0.00291163	0.000273166
ENSG00000253613	AC008572.1	0.00413169	0.012521	0.00659863	0.00457078	0.016765	0.00254473	0.00308047	0.00863448	0.00281803	0.00312384	0.00302171	0.0113398
ENSG00000251293	AC008574.1	0.00320839	0.0082105	0.00626272	0.00118312	0.00385735	0.00395213	0.000708765	0.000372497	0.000972573	0.00916399	0.00573578	0.00342444
ENSG00000258864	AC008575.1	0.131409	0.137614	0.149021	0.129031	0.151446	0.153251	0.0448327	0.0349371	0.0487916	0.0446801	0.0284338	0.0490845
ENSG00000272869	AC008575.2	0.0600408	0.0715879	0.0644505	0.0587995	0.0985153	0.0800213	0.0680032	0.0555378	0.0725034	0.126511	0.0820629	0.0823935
ENSG00000251680	AC008591.1	0.000928812	0.00516037	0.00111254	8.56e-05	0.00104689	0.000572061	0.000423191	0.000647016	0.000633498	0.000936327	0.00135857	0.000849734
ENSG00000250362	AC008592.1	0	0.0119527	0.00393695	0	0.0166709	0.00607307	0	0	0.00336265	0.0111827	0.0108171	0.0101485
ENSG00000251000	AC008592.3	0.050386	0.122155	0	0.222963	0.47705	0	0.200354	0.737084	0.137464	0.609525	0	0.207433
ENSG00000251409	AC008592.4	0.0168374	0.0385525	0.0239028	0.00827857	0.0177127	0.023045	0.0176678	0.00781935	0.01276	0.00848682	0.0191551	0.00513463
ENSG00000271737	AC008608.2	1.50916	3.0185	3.01281	2.25389	1.8371	2.7885	3.97565	4.33657	4.4261	4.1077	4.96676	6.62723
ENSG00000248367	AC008610.1	1.20312	1.96981	2.3457	1.60755	2.40923	1.88621	2.50076	1.51838	1.98221	2.8825	2.58257	2.42295
ENSG00000275719	AC008622.2	0.383122	0.433457	0.122375	0.0847678	0.172732	0.188774	0.291993	0.240197	0.174206	0.463467	0.149438	0.105151
ENSG00000249494	AC008629.1	0.0034044	0.00589541	0.00932073	0.00645635	0.00657806	0.00599083	0.0268326	0.0167701	0.0364882	0.0742771	0.0490848	0.0440487
ENSG00000253141	AC008632.1	0.00297752	0.010828	0	0	0.00201363	0	0.00221995	0	0.00203082	0.0135073	0.0130657	0
ENSG00000253331	AC008662.1	0.000818883	0.0142279	0.00043594	0	0.00258436	0	0.000949722	0.000855658	0.000744695	0.00660407	0.00439186	0.00149833
ENSG00000253768	AC008663.1	0.00878302	0.00709781	0.00467572	0.00647762	0.0118795	0.00360635	0.00582077	0.0152958	0	0.0796868	0.0171292	0.00401762
ENSG00000253955	AC008663.2	0.173556	0.0350639	0.286422	0.1216	0.226919	0.149652	0.480212	0.338521	0.497172	0.411157	0.423101	0.373133
ENSG00000254164	AC008663.3	0.0469215	0	0.0749374	0.0259541	0.095196	0.0577986	0.0233222	0.0980575	0.032003	0.0354759	0.137264	0.032195
ENSG00000249526	AC008667.1	0.186161	0.148131	0.223401	0.351488	0.496553	0.370236	0.178859	0.0929139	0.157473	0.393158	0.428983	0.358225
ENSG00000251387	AC008667.3	0.588776	0.621192	0.644295	0.30155	0.678375	0.537232	0.547363	0.387359	0.74366	0.544079	0.494394	0.314212
ENSG00000260686	AC008669.1	0.821514	0.716302	0.667521	0.797212	0.662788	0.639128	0.830991	1.03913	1.10097	1.63453	1.72866	1.32514
ENSG00000244331	AC008677.2	0	0	0	0	0	0	0.0509888	0	0.139934	0	0	0
ENSG00000267335	AC008687.1	0	0.0245616	0	0	0.00304507	0	0.00111903	0.00235245	0	0.0374478	0	0
ENSG00000268655	AC008687.4	0.0933007	0	0.099339	0.114685	0.0420648	0.0766194	0.0618332	0.0324969	0.0565653	0.188111	0.0909806	0.156488
ENSG00000283663	AC008687.8	0.0338114	0.0368873	0.0431996	0.0523666	0.0640245	0.0541441	0.0218476	0.00353299	0.0230612	0.102255	0.0148368	0.0185597
ENSG00000249738	AC008691.1	0.000570976	0.00753656	0.00121586	0.000280736	0.00171617	0.00117223	0.000378403	0.000265164	0.00155774	0.00220645	0.00315508	0.00121885
ENSG00000253798	AC008694.1	0.0039765	0	0.0127016	0.00879821	0	0.00979662	0.0158121	0	0.00542437	0.0781692	0.0232657	0.0381985
ENSG00000254336	AC008694.2	0.033717	0	0	0	0	0.041533	0.0167589	0	0.0459935	0.101969	0.0493178	0
ENSG00000273217	AC008695.1	0.000169179	0.00071777	0.00108077	0.000748633	0.00102971	0.000520991	0.000420449	0.000618717	0.000692332	0.000639553	0.000247458	0.000348244
ENSG00000249881	AC008696.2	0.0277126	0.0460412	0.0447085	0.0490213	0.0757268	0.0566636	0.0120964	0.00999537	0.0136244	0.0176555	0.0205763	0.0183392
ENSG00000248125	AC008700.1	0	0.00358434	0.0023612	0.00163558	0.00199969	0.00182118	0.00440917	0.0030897	0.00605029	0.017885	0.032438	0.046664
ENSG00000270442	AC008725.1	0.194197	0.235404	0.177227	0.153454	0.0562847	0.136694	0.0965249	0.0869648	0.264905	0.524379	0.162315	0.133247
ENSG00000250407	AC008728.1	0.11382	0.108963	0.099746	0.047138	0.0371055	0.0294791	0.229198	0.218957	0.136154	0.0679622	0.11099	0.116946
ENSG00000269859	AC008735.3	0	0	0	0	0.0849148	0	0.0312051	0.131201	0	0	0	0
ENSG00000279063	AC008735.5	0.06316	0	0	0	0	0	0	0.0659964	0	0	0	0.173348
ENSG00000283567	AC008735.6	0.0184001	0	0	0	0	0.0226654	0	0	0	0	0	0
ENSG00000267475	AC008736.1	0.148132	0.367291	0.225825	0.096835	0.118393	0.0995296	0.254353	0.218105	0.238807	0.162906	0.128034	0.20328
ENSG00000267567	AC008736.2	0.096735	0	0.0772467	0.160523	0.196259	0.0893696	0.0480819	0.0505396	0.230924	0.0365692	0.106121	0.331872
ENSG00000267130	AC008738.2	0.0432773	0.0174868	0.0345587	0.127671	0.156093	0.115504	0.0143406	0	0.0196783	0	0.0211006	0.0296946
ENSG00000269373	AC008739.2	0.12693	0.0769318	0.10699	0.0897125	0.104916	0.108579	0.0210301	0.0221051	0.0192384	0.00533155	0.0103145	0.0338693
ENSG00000274925	AC008741.2	1.10849	0.916164	1.54503	0.880705	1.29485	1.05513	0.91662	0.515959	0.934753	1.43238	1.17919	0.968022
ENSG00000271150	AC008745.1	0	0	0	0	0	0	0	0	0.316014	0	0	0.158956
ENSG00000267024	AC008747.1	0.0871152	0.158401	0.162318	0.0321245	0.0589141	0.0357699	0.180418	0.060685	0.178251	0.021955	0.212372	0.139472
ENSG00000267905	AC008750.3	0.183409	0.0444655	0.175751	0.111596	0.310089	0.0903704	0.0911631	0.0574938	0.025019	0.069335	0.187791	0.113261
ENSG00000268889	AC008750.7	0.0411095	0.116276	0.065655	0.0189493	0.032435	0.0421993	0.0102167	0.00715928	0	0	0.0050109	0.0235059
ENSG00000269403	AC008750.8	0.00708309	0.00429304	0	0.00391793	0.00239507	0.00218126	0.00616111	0	0	0	0	0.00486004
ENSG00000266950	AC008752.1	0.039776	0.135882	0.0981756	0.0480035	0.063581	0.0623593	0.0593117	0.0377839	0.0641239	0.10389	0.100493	0.0793954
ENSG00000267289	AC008752.2	0.134291	0.24418	0.214473	0.185703	0.090818	0.206777	0.250309	0.175402	0.13739	0.406133	0.441962	0.414645
ENSG00000238150	AC008753.1	0	0.133984	0	0.122277	0	0	0.0549386	0	0.150774	0.334273	0.161672	0.151679
ENSG00000196826	AC008758.1	0.0712183	0.090139	0.0958994	0.0525247	0.0727172	0.0657957	0.0629891	0.0383027	0.0647662	0.0554296	0.0714899	0.0570105
ENSG00000268744	AC008758.4	0.0255831	0.0482404	0.0295087	0.0204403	0.0326802	0.0367659	0.0275514	0.0148511	0.0348981	0.0386852	0.0103946	0.0214546
ENSG00000268870	AC008758.5	0.10797	0.0851884	0.109176	0.0925871	0.0933244	0.10939	0.0606523	0.0307081	0.0540326	0.0801836	0.0355104	0.0420828
ENSG00000269755	AC008758.6	0.0163891	0.0559211	0.0242357	0.0221599	0.0197041	0.0411242	0.0235333	0.0247362	0.0513369	0.0642509	0.0506081	0.0508121
ENSG00000267612	AC008759.2	0.0575445	0	0	0	0.155664	0.070884	0.0572046	0	0.0392484	0.130523	0.0420851	0.0789679
ENSG00000141979	AC008764.1	0.0111554	0.0183702	0.0117653	0.0239834	0.0261911	0.0274828	0.0151697	0.0140757	0.0137816	0.0337371	0.0230901	0.0309058
ENSG00000219665	AC008770.1	0.222081	0.264016	0.229902	0.124913	0.153446	0.139748	0.191245	0.170546	0.235054	0.117334	0.1769	0.140263
ENSG00000267179	AC008770.3	0.0277915	0.0266702	0.0388371	0.0262614	0.0391558	0.0335207	0.0328075	0.0375095	0.0426494	0.0551573	0.0406506	0.0349599
ENSG00000249042	AC008771.1	0.391633	0.474735	0.347483	0.336976	0.463493	0.281411	2.01419	1.83013	2.42629	2.08094	1.52758	1.85117
ENSG00000248294	AC008780.1	0.00155726	0.0075508	0	0.00172276	0.00105314	0.00191826	0.00812734	0.00732239	0.00743494	0.0247253	0.011389	0.0117536
ENSG00000249436	AC008780.2	0	0	0	0	0	0	0.0153821	0	0.0422149	0.311973	0.105621	0.0566243
ENSG00000228737	AC008781.1	0	0.00471633	0	0.00430423	0.0105249	0.0239633	0.0135372	0.0243928	0.0159221	0.05295	0	0.0213569
ENSG00000267407	AC008794.1	0	0.00298231	0	0	0	0	0	0	0	0	0	0.0033762
ENSG00000240388	AC008799.1	0.0686882	0	0	0	0	0.084611	0	0	0.0936979	0	0	0
ENSG00000241059	AC008799.2	0	0	0	0.0536732	0	0	0.0241153	0	0	0	0	0
ENSG00000279936	AC008806.1	0.0899441	0	0.143648	0.0710735	0.243309	0.158278	0.0383199	0.0268524	0.0350552	0.0582891	0	0.141063
ENSG00000250453	AC008825.1	0.00118134	0.00859205	0	0.00130689	0	0.00145519	0.000587181	0.00123439	0.00644588	0.00178634	0.00345589	0
ENSG00000250240	AC008840.1	0.0111217	0.012256	0.0113032	0.0111851	0.0109402	0.0124544	0.0100509	0.0105647	0.00827519	0.00917321	0.0192255	0.00971233
ENSG00000271788	AC008875.1	0.696707	1.07914	0.865429	0.68511	0.837631	0.905891	2.07778	2.62887	3.06234	1.87292	1.81169	2.17775
ENSG00000267952	AC008878.1	0.00499411	0	0	0	0	0.00307591	0.00124116	0.0026092	0.00340625	0.0151036	0.00730489	0.00685339
ENSG00000268861	AC008878.3	0.0056027	0.0140076	0.0223699	0.0139458	0.0198921	0.0185477	0.0144462	0.00731789	0.01433	0.0344177	0.0286827	0.0273904
ENSG00000249236	AC008892.1	0.0113146	0.0640056	0.0120469	0.00417236	0.00510122	0.00929166	0.00187463	0.00394091	0.0102895	0	0.0165499	0.00517565
ENSG00000267373	AC008894.1	0.127087	0	0	0	0	0	0	0.0663972	0	0.0960866	0	0.0872003
ENSG00000247372	AC008897.2	0.0131106	0.0272444	0.0089737	0.00828796	0.0329324	0.00692134	0.00651659	0.0117423	0.00766467	0.00283215	0.0328746	0.0205618
ENSG00000271815	AC008897.3	0.454935	0.551469	0.622771	1.07846	1.67017	0.640451	0.323035	0.950731	0.354617	0.786199	0.570371	1.07024
ENSG00000260136	AC008915.2	0.589098	0.643475	0.609992	0.623058	0.849323	0.637942	1.28386	1.05524	1.39525	1.09637	1.63813	1.59906
ENSG00000225230	AC008937.1	0.0529351	0.0641675	0.0093935	0.110615	0.0636424	0.0615836	0.00730868	0	0.0200581	0.0133409	0.0129047	0
ENSG00000260072	AC008938.1	0	0.00170024	0	0.00620671	0.00189711	0	0	0	0	0.00212095	0.00820641	0.00769919
ENSG00000228650	AC008940.1	0.0208575	0.0758498	0.0666221	0.0692223	0	0.051385	0.0103672	0	0.0284518	0	0	0.0286226
ENSG00000249092	AC008945.1	0	0.0762552	0.100467	0.0695923	0	0	0.281409	0.131464	0.514869	0	0	0.0863266
ENSG00000267939	AC008946.1	0.774331	0.928209	1.01681	0.637708	0.896045	1.04391	0.49179	0.328137	0.598552	0.344763	0.528553	0.466367
ENSG00000248261	AC008948.1	0	0	0	0	0.0170102	0	0	0	0	0	0	0.0345168
ENSG00000250155	AC008957.1	0.00532205	0.019354	0.00679978	0.00588765	0.0143967	0.00458904	0.00846499	0.00333664	0.00508188	0.0201192	0.0124553	0.00730341
ENSG00000247796	AC008966.1	0.599894	0.439192	0.891677	0.76878	0.690887	1.10478	1.23699	1.43986	1.06138	1.48193	0.903529	1.43454
ENSG00000176593	AC008969.1	2.89537	2.46429	3.29046	2.74874	3.6199	2.91311	3.11473	2.1564	2.62373	2.8981	2.96354	2.70053
ENSG00000271926	AC008972.1	0	0	0	0.0542602	0.199019	0.0604176	0.121895	0.0512504	0.401437	0.667501	0.143484	0.201923
ENSG00000272081	AC008972.2	0	0	0	0.281187	0.429731	0.313095	0.568515	1.06236	0.953481	0.480433	0.464726	0.610402
ENSG00000267528	AC008991.1	0.000899235	0.00381516	0	0	0.000608133	0.00166154	0.000223481	0.00046981	0.00429328	0.00271953	0.00460359	0
ENSG00000267636	AC008992.1	0	0.00717138	0	0	0	0	0.00882165	0.0185452	0.0080701	0	0.0519203	0.0568298
ENSG00000267751	AC009005.1	0.481584	0.659587	0.579342	0.373627	0.422967	0.285054	0.192739	0.176451	0.247416	0.0756593	0.210409	0.137324
ENSG00000271824	AC009014.1	0.0188305	0.0456525	0.0601477	0.104159	0.0509387	0.0231957	0.262071	0.15741	0.205495	0.45559	0.165261	0.284251
ENSG00000241183	AC009022.1	0	0	0.20215	0	0	0	0.0314568	0	0	0	0	0
ENSG00000260580	AC009035.1	0.0216397	0.0157389	0.00691205	0.0143637	0.0117075	0.0106624	0	0.0045223	0	0	0.0253219	0.0118784
ENSG00000260496	AC009041.1	0.154127	0.155693	0.128205	0.0781489	0.0868605	0.110749	0.119701	0.104011	0.0744619	0.0582653	0.046967	0.101347
ENSG00000260807	AC009041.2	0.177499	0.215163	0.120264	0.309421	0.196427	0.284903	0.227248	0.129268	0.190767	0.333471	0.298966	0.243581
ENSG00000260345	AC009052.1	0.298424	0.158265	0.297879	0.392041	0.479317	0.57438	0.213226	0.272848	0.254426	0.225629	0.463787	0.332739
ENSG00000214331	AC009053.1	0.228603	0.143334	0.219618	0.173444	0.255889	0.192047	0.186331	0.109825	0.124258	0.25032	0.194734	0.237988
ENSG00000261079	AC009053.2	0.0132729	0.0321787	0.0211979	0.0146835	0.0179524	0.0490494	0.0329864	0.0416071	0.0543171	0.100353	0.058243	0
ENSG00000261170	AC009053.3	0.133831	0.159332	0.171754	0.208862	0.313542	0.338541	0.352795	0.182293	0.332519	0.751663	0.70961	0.646072
ENSG00000260364	AC009055.1	0.000314274	0.00971451	0	0.000173837	0	0.000193564	7.81e-05	0	0.000214352	0.000475226	0.000459689	0.000215638
ENSG00000260834	AC009055.2	0.00142872	0.00519567	0.00228179	0	0.00289864	0	0.000355072	0	0.00389786	0.00324064	0.0020898	0.000980314
ENSG00000247228	AC009060.1	0.0128432	0.00667216	0.00586043	0.0142081	0.0148895	0.0135603	0.0264466	0.0115028	0.0300333	0.0360669	0.016102	0.0201424
ENSG00000270049	AC009061.2	0.466562	0.523907	0.85279	0.810042	1.23886	0.986625	0.554466	0.272069	0.389436	0.853402	0.779103	0.825264
ENSG00000259780	AC009065.1	0.0512498	0	0	0	0	0.0315651	0	0	0	0	0	0.0351649
ENSG00000260778	AC009065.4	0.375684	0.346973	0.495236	0.560744	0.790431	0.675795	0.741003	0.348939	0.902928	1.03698	0.994358	1.05565
ENSG00000261673	AC009075.1	0.108243	0.262423	0.345745	0.419113	0.146405	0.133335	0.053802	0.282761	0	0	0.0791636	0
ENSG00000261774	AC009075.2	0	0	0	0.115371	0	0	0	0	0	0	0	0.143113
ENSG00000213318	AC009078.1	0.04009	0.242984	0	0	0	0	0.05978	0.418905	0	0	0.117279	0
ENSG00000240338	AC009078.2	0.177347	0.286639	0.141619	0.0653984	0.0999468	0.145639	0.220375	0.092656	0.0403201	0.111739	0.194555	0.18253
ENSG00000261310	AC009081.1	0	0.00104445	0.00137607	0.000953188	0.00349616	0.00212271	0	0	0.00352602	0.00390866	0.00252058	0
ENSG00000265408	AC009084.1	0.041253	0.038894	0.0536835	0.0287345	0.0351315	0.0319953	0.0767028	0.0367197	0.0979575	0.106277	0.071515	0.0754817
ENSG00000277669	AC009086.2	0.000985078	0	0	0.00217953	0.00266475	0.00121343	0.00440667	0	0.005375	0.0059583	0.00288175	0.00135182
ENSG00000279583	AC009086.3	0.560545	0.377493	0.447617	0.241156	0.168482	0.421964	0.325053	0.1627	0.424801	0.0941801	0.182202	0.256411
ENSG00000260060	AC009088.1	1.50735	1.69016	1.14349	0.625328	1.27423	0.789127	1.38606	1.41754	2.77584	0.227932	0.661439	1.24111
ENSG00000260148	AC009090.2	0.0287722	0.13951	0	0	0.0389161	0.106326	0.0286023	0.0300644	0	0.17403	0.0841703	0.0789679
ENSG00000284685	AC009093.10	0.00163555	0.00614607	0.00156726	0.00108562	0.00176974	0.00161176	0.00243884	0.000683602	0.00178485	0.00197854	0.00143539	0.00202001
ENSG00000260908	AC009093.3	0	0.00139954	0	0	0.00234239	0.000711096	0.000286933	0	0	0	0	0.000792191
ENSG00000284649	AC009093.8	0.000598992	0.00471961	0	0.00231928	0.00324068	0.00221354	0.00104205	0.00156473	0.00163418	0.00679319	0.000438073	0.00493196
ENSG00000260593	AC009097.2	0.131257	0.0979127	0.193502	0.111697	0.0409689	0.136809	0.115426	0.0844007	0.0413187	0.0152675	0.177221	0.0692778
ENSG00000260612	AC009097.3	0	0.0373785	0.0984933	0	0	0.113951	0.122613	0	0.0420628	0	0	0.0423153
ENSG00000260187	AC009101.2	0.0230982	0	0	0.076659	0.0624833	0	0.0229618	0.0482711	0	0	0	0
ENSG00000260867	AC009107.1	0.00455067	0.0183876	0.00484518	0.00503429	0.0102584	0	0.00753966	0.00158501	0.020692	0.00688124	0.0133125	0.00416323
ENSG00000260927	AC009107.2	0.0667996	0.113106	0.104991	0.0809367	0.149149	0.134529	0.103824	0.0609361	0.108478	0.18278	0.189212	0.26191
ENSG00000243697	AC009108.1	0.157741	0	0.188944	0.174505	0	0.291462	0.352822	0.288444	0.376557	1.66969	0.173046	0.541168
ENSG00000270020	AC009108.3	0.0893044	0.0324762	0.128364	0.0691567	0.144947	0.154009	0.133166	0.093315	0.182731	0.378114	0.248189	0.269614
ENSG00000279142	AC009108.4	0.0128072	0.0310496	0	0	0	0	0	0	0	0	0	0.0175753
ENSG00000231589	AC009110.1	0	0	0.0241256	0.0167115	0	0	0.00750845	0	0	0.0913701	0.0220957	0.06219
ENSG00000259877	AC009113.1	2.10726	1.93138	2.42149	3.07038	3.5106	3.60873	3.58291	3.10145	3.26014	4.68256	3.90925	4.30241
ENSG00000261176	AC009117.2	0	0.00719239	0	0	0	0.0018272	0	0	0	0.00224302	0.0108484	0
ENSG00000261285	AC009117.3	0.00210293	0	0	0	0.00284434	0	0	0	0	0.00635985	0.00615192	0
ENSG00000260228	AC009119.1	0.0017568	0.00425916	0	0	0	0	0	0	0	0	0.00513934	0
ENSG00000260300	AC009119.2	0.103635	0.0904855	0.150466	0.121864	0.163697	0.109804	0.29466	0.190831	0.208593	0.241093	0.242751	0.303331
ENSG00000259972	AC009120.2	0.970176	1.7288	1.42669	1.43526	2.03857	1.67746	1.34341	0.896525	1.20015	2.02621	2.02682	2.06262
ENSG00000247121	AC009126.1	0.0226829	0.0271835	0.0325213	0.0208162	0.0177804	0.0196857	0.0634188	0.0546751	0.0604772	0.0444336	0.0467511	0.0481062
ENSG00000263311	AC009127.3	0.388909	0.26939	0.443656	0.307314	0.0751459	0.342188	0.386612	0.522482	0.227363	1.00814	0.650122	0.381212
ENSG00000261458	AC009132.1	0.0242024	0	0	0.0803235	0.163675	0	0.0360892	0.0252893	0	0.402571	0.0354008	0
ENSG00000261063	AC009139.2	0.00194232	0.0117723	0.00310204	0.00358124	0.00700559	0.00877278	0.00289628	0.000676517	0.00176635	0.00685313	0.00757609	0.00710782
ENSG00000260495	AC009148.1	0.244783	0.296724	0.316473	0.154741	0.346849	0.301527	0.382387	0.231416	0.254407	0.757917	0.460342	0.511869
ENSG00000261161	AC009154.1	0.0027751	0.0117738	0	0	0.00563021	0	0.000689677	0	0.00189276	0	0.0060887	0.00571237
ENSG00000231876	AC009158.1	0.00193978	0.00705416	0.00309798	0	0.00131183	0.00358417	0.000964163	0	0.00132303	0.00439982	0.00141866	0.00266195
ENSG00000275040	AC009159.1	0.0977897	0.23708	0.312356	0.0540912	0	0.180688	0.121515	0.153272	0.0666977	0	0	0
ENSG00000277214	AC009159.2	0.0517995	0	0.165456	0.114609	0.560494	0.255229	0.128734	0.0541258	0.07066	0	0.151534	0.0710841
ENSG00000278058	AC009159.3	1.3665	1.27784	1.80828	2.2028	1.95389	1.68328	4.54105	4.07963	5.80519	3.5423	2.56986	4.76847
ENSG00000279378	AC009159.4	0	0	0	0	0	0.0190385	0.0153644	0	0.0210832	0	0.022607	0.0424195
ENSG00000260092	AC009163.2	0.0427284	0.00900783	0.0445047	0.0390486	0.0402035	0.038903	0.0618673	0.0504709	0.0633544	0.0674204	0.0298907	0.0739322
ENSG00000261717	AC009163.4	0.0174985	0.0497374	0.0327648	0.0173556	0.0326451	0.0193251	0.0299917	0.0271113	0.0378624	0.0638693	0.0335384	0.0513383
ENSG00000262583	AC009163.5	0.114196	0.0738278	0.0881501	0.0779047	0.177625	0.119568	0.51463	0.427578	0.511461	0.417309	0.44264	0.417893
ENSG00000273971	AC009163.6	0	0	0.146588	0.304619	0	0.339186	0.501837	0.863164	0.751227	0.971542	0.939779	1.38552
ENSG00000280344	AC009166.2	0.576176	0.510396	0.442403	0.637409	0.449602	0.436764	0.40755	0.173669	0.226721	0.469139	0.599665	0.243287
ENSG00000263105	AC009171.2	0.0184704	0.0223897	0	0.0408668	0.0374734	0	0.0550841	0.0482498	0.0251956	0.139649	0.148592	0.0633671
ENSG00000253653	AC009185.1	0.0579161	0.12871	0.0770804	0.0640711	0.117502	0.0951224	0.218302	0.257197	0.269929	0.204346	0.331796	0.417258
ENSG00000228360	AC009220.1	0.215003	0	0.171689	0	0	0	0.534335	1.1233	0.879862	0.487672	0.943457	0.590095
ENSG00000271537	AC009220.3	0.857079	0.454538	1.19772	0.414822	0.652076	0.593866	0.585762	1.06349	0.657644	1.29602	0.548471	1.32318
ENSG00000223725	AC009226.1	0.00498035	0.0148304	0.00829984	0.00491077	0.00922567	0.00653496	0.0216873	0.0131232	0.0162459	0.0152257	0.0174201	0.0150062
ENSG00000224675	AC009227.1	0.00145421	0.00352556	0.00232248	0.00643501	0.0118014	0.00358262	0	0	0	0	0.00212707	0
ENSG00000227292	AC009229.1	0	0.0115536	0	0	0	0	0	0	0.00118196	0	0	0.00118905
ENSG00000272913	AC009237.14	0	0.0238716	0.0943534	0	0.0266358	0	0.137036	0.22635	0.322359	0.119114	0.0864145	0.162147
ENSG00000273305	AC009237.15	0	0	0	0	0	0	0.0934285	0.589226	0.085469	0.378976	0.733172	0.085982
ENSG00000229689	AC009237.3	0.00444562	0.0107779	0.0071	0.00491808	0.0180388	0.0109523	0.132581	0.069679	0.0727715	0.201672	0.201581	0.0610069
ENSG00000236431	AC009237.8	0	0	0	0	0	0	0.205839	0	0	0.250484	0	0.340979
ENSG00000236212	AC009262.1	0.00201144	0.006502	0.00107081	0.000741735	0.000906861	0.000825906	0.00066652	0.00140118	0.000914605	0.0111524	0.0107878	0
ENSG00000234352	AC009264.1	0.0213042	0.0389288	0.0350342	0.0178336	0.03386	0.0239846	0.00248234	0.000792677	0.00250082	0.00602238	0.00961667	0.00355686
ENSG00000235420	AC009269.1	0	0	0	0	0	0.0190417	0.00512231	0	0.0210866	0.00779165	0.0602953	0
ENSG00000259624	AC009269.4	0.002891	0.0070089	0	0	0	0	0.00574786	0	0.00394363	0	0.00422867	0.0079346
ENSG00000267327	AC009271.1	0.00962272	0.015164	0.0115262	0.0101131	0.0139914	0.0103717	0.014588	0.0135741	0.008204	0.0152784	0.0186496	0.0148558
ENSG00000273297	AC009275.1	0	0.0376653	0	0.00214839	0.00262666	0.00239218	0.000965266	0.00405843	0.00529819	0	0.019884	0.01066
ENSG00000224375	AC009276.1	0.0326389	0.0296735	0.0651587	0.0180538	0.0110365	0	0.00811155	0.00852618	0.0222615	0	0	0
ENSG00000273576	AC009283.1	2.92005	4.42457	2.79813	3.01502	4.08118	2.87756	9.79696	6.10237	8.56399	8.46307	6.97622	8.81575
ENSG00000259410	AC009292.2	0.00534086	0.0286712	0.015841	0.00928472	0.0206394	0.00657894	0.0106186	0.0159449	0.0114486	0.017306	0.0178562	0.0104703
ENSG00000235724	AC009299.3	0.00624	0.0177978	0.00937955	0.00365461	0.0129082	0.00768652	0.0173323	0.00805441	0.0165233	0.00999078	0.0252342	0.0146077
ENSG00000233868	AC009302.1	1.44879	2.04892	0.642732	0.890424	1.30638	1.88379	1.28021	1.09334	0.658769	0.243419	1.76596	1.10454
ENSG00000235066	AC009303.2	0.00105272	0.0153132	0.000840637	0.000582298	0.00284772	0.00389026	0.00313951	0.00219999	0.00071801	0.0055715	0.00538934	0
ENSG00000273080	AC009309.1	1.56953	2.23345	1.85274	1.81182	2.03057	2.18554	4.40942	2.70958	4.46817	3.50841	6.98705	3.18395
ENSG00000238207	AC009312.1	0.00134688	0.0171432	0.00107554	0.00149003	0.00546521	0.000829556	0.000669466	0	0.00275594	0.00611003	0	0
ENSG00000224467	AC009313.1	0.000981045	0.00891912	0.000783403	0.000542653	0.00199038	0.00120846	0.0019505	0.000512552	0.000669125	0.00519216	0.00860985	0.00269256
ENSG00000257781	AC009387.1	0	0.00766563	0	0.00155463	0.000950362	0.000865523	0.000698492	0	0	0.00212498	0.00102775	0.00096423
ENSG00000283128	AC009403.2	0.0437232	0.043832	0.0521511	0.0289811	0.0459131	0.0354514	0.0508009	0.0350844	0.062663	0.0412873	0.0388581	0.0463299
ENSG00000236255	AC009404.1	0.434963	0.448416	0.538856	0.679061	0.808241	0.811201	0.351573	0.148667	0.327166	0.56552	0.671896	0.691731
ENSG00000261829	AC009407.1	3.56949	5.59953	5.36541	7.31696	6.10592	7.50067	4.12242	3.51039	4.29632	12.2239	10.3654	13.1104
ENSG00000236533	AC009413.1	0.0786729	0	0	0	0.10641	0.0969104	0.0391042	0	0	0.118964	0	0
ENSG00000253880	AC009435.1	0.000588981	0.0132082	0.00141097	0	0.00358484	0.00290206	0.000585503	0.000153858	0.00140601	0.00289452	0.00323064	0.00282889
ENSG00000254277	AC009446.1	0.00228402	0	0	0.00379014	0.00308927	0	0.000567634	0.0011933	0	0.00690752	0.00668169	0.00156718
ENSG00000284242	AC009452.1	0	0	0	0	0	0.0638073	0	0	0	0	0.0757672	0
ENSG00000228627	AC009468.1	0.00347394	0	0	0	0.0046987	0	0	0	0.00947763	0	0	0
ENSG00000225258	AC009478.1	0.000519956	0.0182783	0.00166082	0.000575214	0.000703269	0.000320244	0.000775328	0.000271653	0.0028371	0.00432435	0.00456323	0.00285413
ENSG00000261117	AC009486.1	1.27415	0.795661	0.863301	1.62313	1.41002	1.80733	0.115148	0.201723	0	0.0583847	0.169428	0.264926
ENSG00000229195	AC009495.1	0.0422747	0.0824378	0.0469677	0.0298227	0.0430914	0.0467916	0.0618195	0.0307292	0.0710393	0.0528078	0.0734853	0.055491
ENSG00000237271	AC009498.1	0.00458322	0.0111115	0	0.00507031	0	0	0	0.00478905	0.012504	0	0	0
ENSG00000231609	AC009501.1	1.19735	0.604757	1.06237	0.728529	0.611804	0.516219	0.0859646	0.111211	0.0272218	0	0.0194596	0.0547705
ENSG00000232403	AC009501.2	0.201221	0.243919	0.160683	0	0	0.247867	0.150025	0	0	0	0.735816	0.276134
ENSG00000270437	AC009501.3	0.0145495	0.0176368	0.0116183	0	0	0	0.00361589	0.0152029	0	0	0	0
ENSG00000227308	AC009502.1	0.00418086	0.0181	0.00381552	0.00264296	0.0113097	0.0073572	0.00267183	0.000624089	0.0024442	0.00270944	0.0104835	0.00409812
ENSG00000231802	AC009502.2	0.0409798	0	0	0	0	0.0504794	0	0	0	0	0	0
ENSG00000234162	AC009505.1	0.0214783	0.0260358	0	0	0	0.0264572	0.00533786	0	0.0292986	0	0	0.0147372
ENSG00000224152	AC009506.1	1.21206	1.46925	1.37466	1.32144	0.926603	1.27665	0.960427	1.45004	1.98884	1.27499	1.46455	1.30171
ENSG00000256377	AC009509.1	0.0501969	0.0820129	0.0871395	0.0965766	0.0885575	0.0967824	0.18333	0.184719	0.256033	0.808549	0.603345	0.784688
ENSG00000256747	AC009511.2	0	0	0	0.0278481	0	0	0.0125121	0.0526066	0	0.0761295	0	0
ENSG00000224865	AC009518.1	0.0379282	0.163883	0.0957466	0.0419591	0.109219	0.0640523	0.149905	0.087573	0.144366	0.122106	0.175381	0.131801
ENSG00000233263	AC009518.2	0	0	0	0.0347265	0	0.0773345	0.0468077	0.0656005	0.12846	0.1424	0	0.043077
ENSG00000236386	AC009518.3	0	0	0	0	0	0	0.12334	0	0	0	0	0.340529
ENSG00000111788	AC009533.1	0.508253	0.35719	0.522118	0.401206	0.483449	0.416666	0.0948972	0.0637658	0.0796772	0.0935968	0.068859	0.10169
ENSG00000255753	AC009533.2	0.248006	0.128842	0.254626	0.176376	0.311482	0.34914	0.0704405	0.0555309	0.120824	0.0267871	0.0518227	0.194478
ENSG00000276067	AC009542.2	0.00306719	0.0111541	0.00629813	0.00145421	0.0035559	0.00323846	0.00762269	0.00961481	0.00836794	0.013914	0.0192273	0.0114247
ENSG00000259564	AC009554.1	0.0505105	0.0546683	0.0345726	0.0439046	0.0561186	0.0511089	0.0170363	0.0150797	0.00492155	0.0272782	0.0184704	0.0396087
ENSG00000253961	AC009563.1	0.703097	0.56945	0.675729	0.660802	0.685883	0.705131	0.647916	0.601392	1.03973	0.696242	0.705333	0.913624
ENSG00000249041	AC009567.1	0.00115755	0.00701588	0.0018487	0.00128057	0	0	0	0	0	0.0105023	0.00507946	0
ENSG00000272986	AC009570.1	0.589889	0.868285	0.874806	0.32629	0.740868	0.67473	1.08904	0.660407	2.06915	0.382283	1.17098	1.44554
ENSG00000254055	AC009597.1	0.00189499	0.0551302	0	0.00209638	0.00768924	0	0	0	0.00516993	0	0.0027718	0.00520096
ENSG00000253100	AC009623.1	0.0181763	0.0220332	0	0	0	0	0	0	0	0	0	0
ENSG00000253133	AC009630.1	0.126374	0.159214	0.153073	0.135878	0.102749	0.146924	0.151389	0.0882804	0.157861	0.115945	0.122539	0.118863
ENSG00000271028	AC009643.2	0	0.0165729	0	0	0	0	0	0	0	0.0206737	0	0
ENSG00000254687	AC009646.2	0.000964185	0.00584389	0	0.000533327	0.00130412	0.000593848	0.00215661	0	0.00328813	0	0.000705157	0.00463101
ENSG00000255160	AC009652.1	0.00740691	0.0134679	0	0.00819409	0	0.00912394	0.00184079	0	0	0.0224006	0	0
ENSG00000255308	AC009652.2	0.0111245	0.0143841	0.0118445	0.0184602	0.0110342	0.0150737	0.00239609	0.00232483	0.00252918	0.00560728	0.00705115	0.00152661
ENSG00000259223	AC009654.1	0.00911557	0.0178497	0.00895894	0.00543002	0.00474204	0.00690995	0.00941026	0.00732688	0.00956507	0.013784	0.0235898	0.019245
ENSG00000273025	AC009690.3	0.000590036	0	0.00188467	0.000652742	0.00399028	0.00145363	0.00410586	0.00369921	0.00482923	0.000892216	0.00863046	0.00647762
ENSG00000248172	AC009720.1	0.00471896	0.0190676	0.00502436	0.00348031	0.00212755	0.00968813	0.00781848	0.00821814	0.01502	0.00951428	0.0207073	0.00863439
ENSG00000233919	AC009743.1	0.00501366	0.00607752	0	0	0	0	0	0	0.00683916	0.022744	0	0.0137604
ENSG00000257384	AC009779.1	0.332761	0.537828	0.885744	0.736252	0.900157	0.4099	0.771858	0.115902	0.756536	1.00636	0	0.761077
ENSG00000258056	AC009779.2	8.34567	7.59286	6.5067	9.86797	8.83619	12.4027	14.6213	14.7967	16.4278	18.3734	15.8563	16.551
ENSG00000258311	AC009779.3	0.0724285	0.0834074	0.057837	0.0921447	0.0734727	0.0579919	0.0702008	0.0378406	0.05434	0.0328566	0.0476735	0.0447269
ENSG00000258921	AC009779.5	0	0.00911016	0	0.00665132	0	0.00555457	0.00373553	0	0.00410074	0	0.0109928	0
ENSG00000272937	AC009779.8	0	0.0242798	0.0127956	0.00886333	0	0	0	0	0	0	0.0410164	0
ENSG00000257407	AC009803.1	0.00163282	0.00989649	0.003477	0	0	0.000670445	0.000541061	0	0.00296979	0.0123453	0.00398055	0
ENSG00000258108	AC009803.2	0	0	0.0124544	0	0	0	0.00516812	0	0	0.023584	0.0190108	0
ENSG00000254847	AC009806.1	0.0326418	0	0.0173772	0.0722216	0	0	0.0919389	0.0454769	0.0593691	0.0987177	0	0.0597254
ENSG00000251867	AC009812.1	2.19348	2.11995	1.98828	2.16426	1.5235	1.57006	2.41626	2.5088	3.47735	1.38949	1.73427	1.50505
ENSG00000253760	AC009812.2	0.0686882	0	0	0	0	0	0.0341413	0	0.0936979	0	0	0
ENSG00000254162	AC009812.3	0.167213	0.313256	0.400579	0.260659	0.246726	0.346414	0.200227	0.127071	0.176256	0.0919453	0.111174	0.135593
ENSG00000260317	AC009812.4	0.765198	0.843243	1.38873	0.750324	1.24667	1.58525	0.484069	0.436125	1.02009	0.49965	0.686816	0.525038
ENSG00000265273	AC009831.2	0.74065	0.844998	0.591438	0.361484	0.618741	0.483005	0.703794	0.95601	0.534878	0.164701	0.286769	0.179363
ENSG00000280380	AC009831.5	0	0.0119321	0.0157206	0	0	0	0.00489262	0.0102854	0	0	0	0
ENSG00000254661	AC009869.1	0.00190395	0.0138478	0	0.0021063	0.00515041	0.00234532	0	0	0.00779159	0	0.00278491	0.00522557
ENSG00000254027	AC009902.2	0	0	0	0	0	0	3.44524	3.05941	3.09738	3.2528	3.32126	2.81531
ENSG00000272425	AC009902.3	0	0.017519	0	0	0	0	2.88777	3.92636	3.46976	2.55691	3.38231	3.51042
ENSG00000253513	AC009908.1	0	0.0626875	0.0825916	0.0286051	0.0349732	0	0	0.0270183	0	0	0.34039	0
ENSG00000254103	AC009927.2	0	0.158218	0	0	0	0	0.0324378	0	0	0	0.0954572	0
ENSG00000223960	AC009948.1	0.115753	0.0998115	0.144844	0.121454	0.216282	0.129356	0.274624	0.235668	0.203478	0.299543	0.312441	0.283304
ENSG00000279964	AC009949.1	0.0343066	0	0	0	0	0	0.059682	0.0358472	0.0467978	0	0.0752703	0.0470787
ENSG00000225963	AC009950.1	0.0350407	0.0273575	0.0483745	0.0269381	0.0168692	0.0263371	0.0667155	0.0738492	0.10532	0.0808266	0.0642847	0.0407509
ENSG00000228973	AC009955.1	0.0383982	0	0	0.0424789	0.0779035	0.0709491	0.0572571	0.0802452	0.0523791	0.319348	0.0280825	0.131734
ENSG00000267919	AC009955.2	0.810825	0.982876	1.20245	2.17842	2.11504	2.63965	0.546953	0.302585	0.237011	0.262731	1.18599	1.19217
ENSG00000226266	AC009961.1	0.0677038	0.0711274	0.0768912	0.054926	0.0590138	0.0648655	0.0325303	0.0314419	0.0461776	0.062564	0.0671206	0.0454224
ENSG00000260742	AC009962.1	0.205812	0.189608	0.223515	0.0728592	0.100214	0.162254	0.114574	0.0688177	0.04492	0.0622433	0.132458	0.192056
ENSG00000235325	AC009963.3	0	0	0	0.0714538	0	0.159124	0	0	0	0	0	0
ENSG00000234714	AC009965.1	0	0.0137348	0.0103405	0	0	0.00199388	0.000804546	0	0.00220801	0	0	0
ENSG00000214369	AC009967.1	0.197922	0	0.126439	0	0.10708	0	0.0983768	0.124087	0.0539974	0	0	0
ENSG00000282828	AC009971.1	0	0.00599706	0.00158024	0	0.00401489	0	0	0	0.00134972	0.00149619	0.0188146	0.00135782
ENSG00000272555	AC009974.1	0.482931	0.418147	0.44073	0.228966	0.373252	0.764847	0.205748	0.288354	0.376439	0	0.302736	0.0946746
ENSG00000282890	AC009975.1	0.000205949	0.00430647	0.000328917	0.000170878	0.00104459	0.000507383	0.000230325	0.000322798	0.000702342	0.000856416	0.00150621	7.07e-05
ENSG00000282998	AC009975.2	0	0.00152345	0	0.000139033	0.000169985	0.000154811	0.000187402	0	0.000342874	0	0.0012868	0.000689863
ENSG00000259369	AC009997.1	0	0.294972	0.777257	0	0	0	0	0	1.65969	0	0.355929	0
ENSG00000234597	AC010096.1	0	0.00354229	0	0	0	0.00719926	0.0087149	0	0.00398622	0.0309316	0.012823	0.0200507
ENSG00000237764	AC010099.4	0.00560804	0.0128611	0.00701995	0.00419192	0.00635516	0.00709477	0.00278746	0.00285076	0.00351485	0.00779256	0.00687269	0.00790388
ENSG00000237498	AC010105.1	0.00368779	0.00894063	0.000841385	0	0.000712564	0.00129791	0	0.000550487	0.00215595	0.00796636	0.00385295	0.00144592
ENSG00000236107	AC010127.1	0.000638044	0.00441962	0.00174687	0.000201672	0.00147941	0.000673673	0.000724887	0.000285728	0.000994697	0.00110264	0.00239983	0.000875584
ENSG00000231539	AC010132.1	0.00212572	0.00773034	0.00339494	0	0	0	0.00105658	0	0	0.025715	0.00310929	0.00583422
ENSG00000256646	AC010132.3	0.00959451	0.0382142	0.00656708	0.00909786	0.0111232	0.0219489	0.0156693	0.0186186	0.00560911	0.0290164	0.00400968	0.0169283
ENSG00000261019	AC010132.4	0.344194	0.47286	0.403117	0.330004	0.310361	0.197859	0.604485	0.74328	0.56342	0.0346979	0.469889	0.377868
ENSG00000226764	AC010145.1	0.00762866	0.0115593	0.0152295	0.00738447	0.0199915	0.011159	0.000710963	0.000498204	0.00195118	0.00144195	0.00278961	0.00196289
ENSG00000235726	AC010148.1	0.00555795	0.0105872	0.00570631	0.00219594	0.00322176	0.00244513	0.00513048	0.00456308	0.00433236	0.00660345	0.00522618	0.00599275
ENSG00000235419	AC010149.1	0.00369841	0.0102473	0.00253142	0.00292247	0.00357307	0.00585739	0.0126054	0.00607279	0.0136936	0.00958715	0.0170018	0.0152259
ENSG00000214772	AC010168.1	0.00136024	0.00989321	0	0.0011286	0.00367959	0.00167556	0.00608491	0.00532996	0.00695814	0.0195402	0.0164143	0.0102665
ENSG00000261324	AC010168.2	0.00578307	0.0140204	0.00923602	0.0255907	0.00782193	0.00712366	0.0229957	0.0302139	0.0394436	0.0087448	0.0422945	0.0555525
ENSG00000257611	AC010182.1	0	0	0	0.0142673	0	0	0	0.0269517	0	0	0	0
ENSG00000257997	AC010183.2	0.000948096	0.00689565	0	0	0.00128235	0.00116788	0	0	0.0012933	0.0028673	0	0.00130106
ENSG00000255644	AC010185.1	0.0140011	0	0	0.0154891	0.00631243	0.0229957	0	0	0	0	0	0
ENSG00000256594	AC010186.2	0	0	0	0	0.00819167	0.0037302	0	0.00316421	0	0	0	0
ENSG00000257027	AC010186.3	1.19532	0.865049	1.42464	1.24341	1.23065	1.12079	1.40995	1.26764	0.88828	1.41631	1.1221	1.05275
ENSG00000246331	AC010198.1	0.0183456	0.0696802	0.0566454	0.0202953	0.057898	0.0241049	0.0772043	0.0485626	0.085086	0.0314398	0.101969	0.0637779
ENSG00000258118	AC010198.2	0	0	0	0	0.163928	0	0	0.126642	0	0	0	0
ENSG00000271259	AC010201.1	0.0581306	0.281862	0.371356	0.900318	0.393124	1.71854	0.577873	0.121482	0.317185	0.527409	1.61552	1.03704
ENSG00000271327	AC010201.2	0.482931	0.127262	0.301805	1.18465	1.61878	1.24149	0.918412	0.482679	0.630126	0.92076	0.767808	1.09493
ENSG00000257489	AC010203.1	0.0413219	0.0529524	0.0414822	0.0378768	0.0495028	0.0261776	0.0539881	0.0259066	0.03221	0.0571286	0.0276304	0.0324033
ENSG00000257696	AC010203.2	0.0583467	0	0.0310614	0.0430316	0.0263057	0.0718722	0.145005	0.0203223	0.106121	0.176456	0.0568958	0.160137
ENSG00000274560	AC010205.1	0.069912	0	0.22331	0.0773419	0	0	0.0347496	0.292207	0.0953674	0	0.204521	0
ENSG00000260633	AC010207.1	0.161308	0.117322	0.206097	0.0356902	0.0436356	0.0397402	0.408906	0.455091	0.506094	0.0731759	0.0235945	0.154953
ENSG00000250608	AC010210.1	0.0289498	0.0263196	0.0284524	0.017245	0.0323792	0.0219451	0.126738	0.07737	0.0972076	0.0993381	0.0895757	0.0909151
ENSG00000246316	AC010230.1	0.00244946	0.0095439	0.00195599	0.00638733	0.00449625	0.00409487	0.000956605	0.000914093	0.00190932	0.00423305	0.00409465	0.00168069
ENSG00000248752	AC010235.1	0.000618526	0.0125587	0.00123479	0.000513195	0.00271892	0.000761909	0.00122975	0.000484728	0.00105467	0.00467648	0.0076901	0.0027586
ENSG00000229738	AC010240.1	0	0.0829005	0	0	0	0.0842424	0	0.0714602	0	0	0	0
ENSG00000272023	AC010240.3	0.158939	0	0	0	0.107487	0	0.553002	0.332154	0.43362	0	1.27864	0.327167
ENSG00000272040	AC010245.2	0.591766	0.912971	0.687343	0.565385	0.87316	1.19282	0.828928	0.47781	1.13746	1.2609	1.02295	1.40268
ENSG00000247311	AC010255.1	0.00481173	0.00729092	0.00192118	0.00399232	0	0	0.0101645	0.0113126	0.0164093	0.003638	0.0140762	0.0066031
ENSG00000250803	AC010255.3	0.0196451	0.0287164	0.0138418	0.0121448	0.0023445	0.00640563	0.0272832	0.0289797	0.0338915	0.0235901	0.0126771	0.0214084
ENSG00000261037	AC010266.2	0	0	0	0	0	0	0.00479342	0.0100769	0.0394654	0	0	0.0264682
ENSG00000249150	AC010267.1	0.00682773	0.00413826	0.00545221	0.01133	0.00461745	0.00420525	0.00169685	0	0	0	0.00998693	0.00468483
ENSG00000277453	AC010271.2	0.373696	0.0647132	0.170521	0.47247	0	0.197282	0.21228	0	0.0728231	0	0.312346	0.439561
ENSG00000248664	AC010273.1	0.0620179	0.0392231	0.0947411	0.0730834	0.0492355	0.0780553	0.1032	0.0859345	0.119542	0.242604	0.187343	0.201666
ENSG00000250237	AC010273.2	0.124284	0.222397	0.207943	0.144039	0.0960575	0.109353	0.338291	0.358675	0.258341	0.295325	0.199103	0.211162
ENSG00000248359	AC010280.1	0	0	0	0	0	0	0.00847505	0.0178165	0.0465181	0	0	0
ENSG00000248884	AC010280.2	0	0	0	0	0	0	0.0269341	0.0242665	0	0	0.011323	0
ENSG00000249588	AC010280.3	0.0051208	0.062074	0.0163566	0	0.0346308	0.00630787	0.0203622	0.0107015	0.0628678	0.0154867	0.0224706	0
ENSG00000248245	AC010307.2	0.000490661	0.0047582	0	0.00108561	0.00331823	0.00120881	0.000731645	0	0	0.00445168	0.00502383	0.00201999
ENSG00000269035	AC010319.2	0.0181643	0.0283097	0.0186492	0.0114827	0.0210585	0.00639287	0.0290202	0.0203358	0.0141589	0.0470862	0.0113867	0.0231463
ENSG00000267927	AC010320.1	0.0590754	0.0846309	0.102925	0.0534711	0.0435833	0.0463081	0.0800816	0.016835	0.0659332	0.0568464	0	0.0368494
ENSG00000268015	AC010320.2	0.0138437	0.0335624	0.0497462	0.0344585	0.0655351	0.00852641	0.0602084	0.0325471	0.0283263	0.0523338	0.0658097	0.0712408
ENSG00000269102	AC010320.3	0.0119437	0	0.011445	0.00264261	0.0161546	0.00588498	0.0154352	0.00499204	0.006517	0.0144484	0.00349402	0.00327806
ENSG00000269535	AC010320.4	0.0288976	0.0247769	0.0382721	0.0210525	0.021926	0.0286508	0.0171661	0.013993	0.0124988	0.0213157	0.0185569	0.0174099
ENSG00000277562	AC010320.5	0.0464357	0	0	0	0.0628068	0	0	0	0	0	0	0
ENSG00000167774	AC010323.1	0.0239677	0.0174321	0.022967	0.010606	0.0162088	0.00885712	0.0226349	0.0425749	0.0326945	0.00724849	0.0350576	0.0230235
ENSG00000268884	AC010323.2	0.0804197	0.129979	0	0.148277	0.14503	0.0990621	0.22651	0.0280104	0.109701	0.162141	0.3921	0.220719
ENSG00000261341	AC010325.1	0.265865	0.089522	0.221149	0.0980399	0.127357	0.115988	0.0256953	0.0231504	0.0251852	0.0279183	0.0324067	0.0278701
ENSG00000284711	AC010325.3	0.0206381	0	0.0329606	0	0.0279141	0.0254223	0.00683873	0	0	0	0	0.0472025
ENSG00000243234	AC010326.1	0.260718	0.758498	0.249833	0.403797	0.282109	0.642313	0.596111	0.381398	0.640165	0.709636	1.2966	0.357782
ENSG00000269476	AC010326.2	0.0267978	0.0601912	0.0503509	0.0409809	0.0533023	0.0349517	0.021155	0.0222363	0.0365551	0.0548239	0.0345858	0.0432641
ENSG00000267110	AC010327.1	0.00530693	0	0	0	0	0	0.00791339	0	0.0144784	0.00802481	0.00776245	0.0291307
ENSG00000267507	AC010327.2	0.166087	0.033555	0.132627	0.122492	0.0748808	0.0340981	0.0963121	0.115697	0.11328	0.293005	0.0809786	0.11396
ENSG00000267649	AC010327.4	0.0759907	0.153526	0.14159	0.154122	0.274085	0.234016	0.267545	0.119105	0.129574	0.296847	0.213041	0.165112
ENSG00000276570	AC010327.5	0.215355	0.24862	0.262048	0.260931	0.360631	0.315806	0.254861	0.246457	0.167867	0.325646	0.359999	0.450331
ENSG00000269082	AC010328.3	0.00367656	0	0	0.00542306	0.00497276	0.00301923	0.0207108	0.0230501	0.0401218	0.0222379	0.0304737	0.0285902
ENSG00000259899	AC010333.2	0.00873883	0.0226996	0.0219318	0.00966755	0.0118198	0.00692011	0.0251309	0.0163059	0.0255443	0.0254848	0.0264776	0.0197015
ENSG00000274834	AC010333.3	0.234257	0	0	0	0	0	0.232874	0.163185	0.319552	0	0.228432	0.32147
ENSG00000268199	AC010335.1	0.158465	0	0.161052	0.286864	0.0584544	0.0177454	0.128888	0.0301058	0.0196512	0	0	0.0395383
ENSG00000214248	AC010336.1	0.0662387	0.0963528	0.190419	0.0952617	0.10751	0.0734343	0.102064	0.041528	0.117463	0.0600972	0.0484437	0.118169
ENSG00000260500	AC010336.2	0	0	0	0.0686295	0	0.0764175	0.0308351	0.194468	0.169249	0	0	0
ENSG00000269139	AC010336.5	0.116261	0.0939539	0.0618927	0.300106	0.209666	0.238687	0.288936	0.202471	0.370049	0.234404	0.510165	0.37227
ENSG00000250697	AC010343.3	0.000758893	0.00899481	0.00067334	0.00111939	0.00262314	0.00124642	0.000628676	0.000792974	0.0019554	0.0117305	0.00370011	0.00231427
ENSG00000269961	AC010359.1	0.74297	0.900623	1.0877	0.753436	0.921167	1.29653	1.2002	0.905726	1.35132	1.31072	1.26787	0.76468
ENSG00000248428	AC010395.1	0.00165435	0.0190512	0	0.00183017	0.00335641	0.00203785	0.00863406	0.0112362	0.00677013	0.012508	0.0241982	0.00681077
ENSG00000263234	AC010401.3	0	0	0	0	0	0.0231402	0	0	0	0	0	0.0257792
ENSG00000268945	AC010422.2	0.513252	0.895911	0.524611	0.386103	0.398009	0.446777	0.517024	0.371836	0.728135	0.60019	0.510499	0.666768
ENSG00000269242	AC010422.3	0.233693	0.124977	0.12075	0.152076	0.167338	0.0762	0.34847	0.244188	0.412542	0.530065	0.36193	0.367857
ENSG00000269693	AC010422.6	0.0840776	0.123266	0.0979871	0.11878	0.175958	0.153952	0.125089	0.112191	0.166612	0.175243	0.222694	0.218285
ENSG00000249577	AC010424.1	1.37399	0.384357	0.168798	1.28617	1.00068	0.650964	0.0525339	0.220877	0.144175	0	0	0.290081
ENSG00000282925	AC010424.3	0	0	0	0	0	0.019678	0	0	0	0	0.0233664	0
ENSG00000251189	AC010425.1	0.0718788	0	0.0491983	0.0567984	0.0972201	0.0379463	0.0561427	0.0643773	0.0280144	0	0.0150196	0.0140913
ENSG00000249404	AC010445.1	0	0.0771311	0	0	0	0	0	0	0	0	0.217165	0
ENSG00000250481	AC010451.1	0.00210752	0.0153283	0	0.00116575	0.00142527	0.000649019	0	0.00165163	0.00143744	0.00557701	0.00924802	0.00289214
ENSG00000250332	AC010460.3	0.07952	0.120492	0.0952497	0	0.0806664	0.0489769	0.0395252	0.0415456	0.16271	0.150306	0.0290785	0.190968
ENSG00000214784	AC010468.1	0.23053	0.372596	0.674987	0.17002	0.155902	0.189313	0.477435	0.361324	0.576523	0.813384	0.449595	0.474532
ENSG00000253646	AC010476.1	0	0	0	0	0	0.0677778	0	0	0.0375284	0	0	0
ENSG00000259663	AC010478.1	0	0.0143631	0	0	0	0	0	0	0	0	0.0173313	0
ENSG00000266985	AC010485.1	0	0.0399909	0	0.0182483	0.0223108	0	0	0	0	0.0498862	0	0
ENSG00000268225	AC010487.1	1.352	1.84983	1.45375	1.80667	2.00971	1.73137	0.771811	0.937149	0.493023	0.890634	0.665717	0.771528
ENSG00000283088	AC010487.3	0.068817	0.106128	0.081819	0.056252	0.079117	0.0635773	0.0186229	0.0135825	0.0292051	0.0237027	0.0262831	0.0199367
ENSG00000261360	AC010491.1	0.112229	0.149648	0.304706	0.111741	0.212515	0.124421	0.368169	0.246266	0.336803	0.424265	0.262652	0.215616
ENSG00000271714	AC010501.1	0.0639969	0.0193942	0.153312	0	0.0432797	0.0591242	0.461238	0.501533	0.371019	0.0967722	0.234021	0.35129
ENSG00000268742	AC010503.3	0	0	0.0469191	0	0	0	0.00730116	0	0	0	0	0
ENSG00000267509	AC010511.1	0.00782623	0.0227686	0.0141657	0.00461758	0.00635125	0.00835507	0.00285267	0	0	0.00631165	0.0106843	0.000715992
ENSG00000268746	AC010519.1	0.000999897	0.00090905	0.00119768	0.00110616	0.00270483	0.00246337	0.000869743	0.000522401	0.00204595	0.00113399	0.00109691	0.00205823
ENSG00000268750	AC010522.1	0.0280108	0.037835	0.040901	0.0345291	0.0368037	0.0384474	0.0242653	0.01338	0.018559	0.0133119	0.0257535	0.0274564
ENSG00000260983	AC010528.1	0.000923766	0.0235154	0.00590131	0	0.00249889	0.00227582	0.000918311	0.000965252	0.00126012	0.00419059	0.00405358	0.00126768
ENSG00000131152	AC010531.1	0.190954	0.112707	0.124542	0.195764	0.17579	0.179802	0.262378	0.241316	0.150016	0.261537	0.156472	0.183843
ENSG00000260851	AC010542.3	0.0211468	0.0288383	0.0211082	0.0168146	0.0160888	0.0179087	0.0725915	0.0738853	0.0811308	0.0639539	0.0647628	0.0689217
ENSG00000260734	AC010547.4	0	0	0	0	0.02726	0	0	0	0	0	0.0442198	0
ENSG00000262008	AC010547.6	0	0	0	0	0	0.096427	0.0389091	0	0	0	0	0
ENSG00000260858	AC010551.3	0	0.0197498	0.00867355	0	0.00734557	0	0.0485893	0.051073	0.0370415	0.106759	0.031775	0.0223583
ENSG00000250874	AC010595.1	0.0216039	0.0261881	0	0	0	0	0	0	0	0	0	0
ENSG00000259929	AC010601.1	0.00028745	0.00383289	0.000688619	0.000158999	0.000777583	0.000531126	0.00035719	0.000750897	0.000588167	0.00130399	0.00126136	0.000394465
ENSG00000213976	AC010615.1	3.65361	2.30267	3.04541	5.23354	4.83343	4.96676	0.929715	1.2244	0.84389	1.12256	1.0007	0.898893
ENSG00000268731	AC010615.3	0.134147	0	0.0714147	0.148404	0.120961	0.0550815	0	0	0	0.135233	0	0
ENSG00000269237	AC010615.4	0.0145819	0.0185599	0.0203774	0.0165349	0.0290912	0.0193094	0.0117778	0.00914207	0.0248641	0.0126787	0.0154635	0.015008
ENSG00000269439	AC010618.3	0.404375	0.511782	0.374356	0.301772	0.370807	0.33264	0.211214	0.118883	0.246822	0.344082	0.350878	0.29345
ENSG00000269469	AC010619.1	0.0106952	0.0291705	0.00213514	0.0088739	0.00723295	0.00329363	0.00797406	0.00139694	0	0	0.00977745	0.00733849
ENSG00000273189	AC010619.2	0	0.0174922	0.00768206	0.00532126	0.00325294	0.00592511	0.0179312	0.0100522	0.00984216	0.0472777	0.0211071	0.0198025
ENSG00000268892	AC010620.1	0	0	0	0	0.0385276	0.0350882	0	0	0	0	0	0
ENSG00000269839	AC010620.2	0.0109081	0.0434462	0.00746621	0.0120674	0.0126462	0.0153563	0.00542186	0.00325658	0.00850277	0.00471274	0.00227933	0.00213845
ENSG00000204666	AC010624.1	0.112351	0.0821843	0.120654	0.107148	0.0812206	0.0715839	0.0616208	0.0445298	0.105696	0.0878743	0.0765012	0.0903806
ENSG00000267890	AC010624.2	0.160977	0.146351	0	0.178085	0.0544326	0.0495734	0	0	0	0.12171	0.0588652	0
ENSG00000248791	AC010627.1	0	0	0	0	0	0	0.0120576	0	0	0.110047	0	0
ENSG00000269110	AC010636.2	0.0186377	0.0257695	0.0167433	0.0222292	0.0307229	0.0254692	0.0134615	0.0109545	0.0182733	0.013651	0.0110749	0.0163848
ENSG00000267443	AC010641.1	0.0990237	0.0720215	0.158149	0.043819	0.187509	0.0487915	0.0492195	0	0.0270157	0.0898425	0	0.0543558
ENSG00000283103	AC010642.2	0.177089	0.193892	0.182468	0.149565	0.17256	0.161847	0.158061	0.0915263	0.153253	0.149728	0.0752018	0.112363
ENSG00000268686	AC010643.1	0	0.00392747	0.0051745	0	0	0.00199552	0	0	0.00220983	0.00244964	0	0
ENSG00000269095	AC010646.1	0	0	0	0.00356005	0.0021763	0.00396404	0.00239929	0.00168129	0.00219488	0.00243307	0.00706057	0.00441611
ENSG00000267448	AC010649.1	0.0352193	0.0243958	0.0642835	0.0723585	0.081662	0.0433837	0.00250081	0	0.00686327	0.0380404	0	0
ENSG00000262140	AC010653.1	0.102392	0.0709251	0.0700835	0.0809099	0.197844	0.0900914	0.385338	0.152844	0.159627	0.221187	0.470703	0.401463
ENSG00000277369	AC010654.1	0.271947	0.470932	0.744551	0.472762	0.893287	0.287133	1.15861	1.4208	1.85482	1.05743	1.59111	0.959635
ENSG00000228700	AC010655.1	0	0	0	0.118926	0	0	0.1603	0	0.146644	0	0	0.295048
ENSG00000273184	AC010655.4	0.158521	0.172142	0.168781	2.01765	2.20997	2.39713	0.0870001	0.0647032	0.120509	1.62426	1.51319	1.76069
ENSG00000232383	AC010677.1	0.304762	0.36943	0.365047	0.421439	0	0.37541	0.643795	0.557285	0.51966	0.921685	0.668664	0.313667
ENSG00000270933	AC010719.1	0.630331	0.865961	0.469788	0.185952	0.227349	0.362344	0.584835	0.526911	0.286613	0.0635432	0.245863	0.230666
ENSG00000277930	AC010722.1	0	0	0	0	0	0	0.00808004	0.0169861	0.0147833	0.0163876	0.0158519	0.0297442
ENSG00000236106	AC010729.1	0.217654	0.185664	0.11587	0.187277	0.174453	0.228389	0.180307	0.210582	0.142953	0.121897	0.318362	0.210186
ENSG00000231653	AC010731.3	0	0.0628948	0	0	0	0	0.0128947	0	0	0	0	0
ENSG00000232713	AC010733.1	0.469683	0.664238	0.750121	0.952598	0.317636	0.867843	0.46691	0.490777	0.961046	1.77556	1.14501	0.859391
ENSG00000272622	AC010735.2	0.0028841	0.00699216	0	0.015953	0.0312072	0.0248687	0.0186359	0.00904086	0.0157368	0.0348892	0.0674971	0.0395782
ENSG00000229308	AC010737.1	0	0.00655811	0	0	0	0	0	0	0	0	0.000719399	0
ENSG00000228876	AC010745.2	0	0	0.0098416	0	0.0166696	0	0.00306293	0	0	0	0	0
ENSG00000225979	AC010746.1	0	0	0	0	0	0	0.0347238	0	0	0	0	0.0319562
ENSG00000265752	AC010754.1	0.0164527	0.032217	0.0222338	0.00980066	0.0136943	0.00311795	0.0710837	0.0542196	0.0483393	0.038275	0.0166606	0.0225779
ENSG00000224817	AC010789.1	0.041854	0.0304411	0.0267377	0.0185208	0.022644	0.0206225	0.0249641	0	0.0228373	0.0126578	0	0.0114872
ENSG00000253848	AC010834.2	0.0939273	0.0341574	0.0150009	0.0831276	0.0381126	0.0231402	0.0840354	0.0785164	0.179377	0	0.0412162	0.0515583
ENSG00000272479	AC010857.1	0.52846	0.512476	0.506395	0.760008	0.50034	0.585867	0	0	0	0	0	0
ENSG00000273008	AC010864.1	0.207747	0.402926	0.364966	0.27579	0.112396	0.307086	0.340758	0.303907	0.453421	0.282727	0.243097	0.570178
ENSG00000225402	AC010878.1	5.93631	5.12439	6.46415	5.93701	5.10949	6.35221	5.90126	8.36453	7.60698	7.25376	5.52557	6.04806
ENSG00000224400	AC010880.1	0.000400149	0.0106713	0.00127814	0.00088535	0.00541224	0.000492909	0	0	0.00163754	0.0030254	0.00877947	0.00164737
ENSG00000234936	AC010883.1	0.36959	0.189162	0.301691	0.290751	0.2555	0.252925	0.444971	0.154475	0.358513	0.633387	0.420466	0.439561
ENSG00000224509	AC010884.1	0.00491167	0.0197223	0.00588324	0.00373564	0.0058129	0.00491584	0.00839209	0.00577379	0.0087938	0.0102123	0.0255941	0.00968912
ENSG00000260197	AC010889.1	0	0	0	0	0	0	0.515013	0.46752	0.787013	0.51633	0.671673	0.743263
ENSG00000226853	AC010894.2	1.54122	1.18196	0.954438	0.939495	0.638137	0.968618	3.40818	3.31946	3.51827	2.47322	1.74826	2.33082
ENSG00000236449	AC010894.3	0.0472883	0.0406105	0.0380919	0.0454506	0.030768	0.0473815	0.0288496	0.0301082	0.031783	0.0296033	0.0254089	0.0280007
ENSG00000279884	AC010894.5	0	0	0.0527162	0	0.08929	0	0	0	0	0	0	0
ENSG00000213774	AC010904.1	0.199305	0.241596	0.318305	0.551215	0.269571	0.613766	0.49532	0.208255	0.135936	0.150688	0.437285	0.136752
ENSG00000272002	AC010904.2	0.297071	0.960286	0.395371	0.109547	0.53574	0.426925	0.196878	0.155206	0.202618	0	0	0.271779
ENSG00000267382	AC010928.1	0.00073255	0	0	0	0.00297245	0	0	0.000765448	0.000999275	0	0.002143	0.00301582
ENSG00000261543	AC010931.3	0.0213807	0.0460757	0.0739846	0.0210249	0.0337384	0.0219476	0.0377858	0.0111705	0.0275453	0.0233499	0.045173	0.0195604
ENSG00000228033	AC010967.1	0.000167555	0.00913993	0.000535198	0.000556087	0.0015864	0.000206397	8.33e-05	0.00017508	0.000457127	0.000253367	0.00318608	0.00160955
ENSG00000188525	AC010969.1	0	0.0397334	0	0	0	0	0.021723	0.0342502	0.0149043	0.0826084	0.0479445	0
ENSG00000269973	AC010969.2	1.67105	1.637	1.84644	1.57994	1.5506	2.22597	2.41934	2.69021	3.31321	2.57093	2.00371	2.27984
ENSG00000225840	AC010970.1	0	0.0617716	0	0.0187914	0.0229748	0	0.0168859	0.0354981	0.023171	0.0256855	0.0248457	0.0466201
ENSG00000237732	AC010980.1	0.0144678	0.0339793	0.0202179	0.0250083	0.0134533	0.0300739	0.0251691	0.017952	0.0345372	0.0205099	0.0224846	0.0223357
ENSG00000267034	AC010980.2	0.0222312	0.296434	0.106515	0.344314	0.150345	0.219078	0	0	0	0	0	0
ENSG00000235056	AC010983.1	0.00138528	0.0100754	0.00221241	0.0015325	0.00187367	0	0	0	0.00188967	0	0.00607876	0.00190101
ENSG00000270087	AC010997.3	0.00077494	0.00751501	0.000825093	0	0.000349383	0.000318194	0.00821722	0.00917708	0.0126852	0.00234363	0.00604536	0.00673515
ENSG00000272692	AC010997.4	0	0.0283331	0.0186646	0.0129287	0	0.0287917	0.406619	0.293077	0.223187	0.265079	0.427354	0.352827
ENSG00000227307	AC010998.1	0.00170743	0.0172478	0.0027269	0	0.00384899	0.000701078	0.00282891	0.000594703	0.00310548	0.00258187	0.00665988	0.00546722
ENSG00000230626	AC011005.1	0.0513876	0.0177976	0.0468972	0.0324851	0.0397169	0.0271286	0.0182443	0.00767077	0.020028	0.0111007	0.0322134	0.080593
ENSG00000241102	AC011005.2	0	0	0.0981078	0	0	0	0	0	0.0837964	0	0	0
ENSG00000253695	AC011008.1	0.0211883	0.0192632	0	0.00586003	0.0071646	0.0456751	0.0579238	0.0719546	0.0794835	0.0881091	0.100725	0.0944989
ENSG00000280294	AC011008.2	0.805365	0.420018	0.852502	0.787356	1.13997	0.980524	1.71759	1.32101	1.45629	1.55768	1.78071	1.81201
ENSG00000276256	AC011043.1	1.24533	1.02065	1.89227	2.06374	2.20266	2.2234	2.37572	2.43394	2.49657	2.79799	2.61802	3.14809
ENSG00000278198	AC011043.2	0.00570633	0.0207515	0	0.0126255	0.00771813	0.0281165	0	0	0	0	0	0
ENSG00000263547	AC011095.1	0.00423091	0.0290625	0	0	0.00763005	0	0.00700987	0.00442091	0.0057714	0.00639771	0.0185656	0.00193535
ENSG00000253205	AC011124.1	0.00220627	0.00980624	0.0017618	0.000406791	0.00198941	0	0.000365541	0.000384226	0.00150479	0.00278016	0.00860565	0.00151383
ENSG00000254347	AC011131.1	0	0.0043929	0	0	0	0	0	0	0	0	0.0371051	0
ENSG00000280053	AC011199.1	0.0933685	0.181089	0.0149117	0.0516457	0.0378859	0.0115013	0.097458	0.0975617	0.0636823	0.225898	0.0409711	0.0128129
ENSG00000228735	AC011228.1	0	0	0	0	0	0	0.00568814	0	0.0156106	0.0346094	0	0
ENSG00000231367	AC011247.1	0.00316721	0.0195454	0.00275906	0.00254822	0.00739934	0.00461076	0.0510917	0.0315902	0.0577364	0.0657434	0.0619094	0.0608488
ENSG00000271443	AC011247.3	0.0316437	0	0	0	0	0	0.125827	0.165324	0.0863306	0.239248	0.0462852	0.173697
ENSG00000259413	AC011270.1	0.215372	0.195804	0.0859916	0.0595652	0.0728257	0.0663246	0.160575	0.0562611	0.146895	0	0.157513	0.147777
ENSG00000229618	AC011287.1	0.00250936	0.0133914	0.00434976	0.00111719	0.00302153	0.00199788	0.000836583	0.000607548	0.00175326	0.00277646	0.00653517	0.00201575
ENSG00000227172	AC011290.1	0.0198153	0.0332584	0.0194748	0.00674498	0.00412328	0.0168984	0.0356085	0.0238906	0.0207924	0.0138293	0.0334429	0.0146421
ENSG00000233539	AC011294.1	0.00620027	0.0114949	0.00931983	0.00524527	0.0162791	0.00718831	0.00163156	0.00381101	0.00348263	0.00827264	0.00533478	0.00500505
ENSG00000272180	AC011306.1	0.000410342	0.00497414	0.000436899	0	0.00203504	0.000673954	0.000407919	0	0.000373167	0.000827325	0.00280097	0.00056311
ENSG00000249839	AC011330.1	0.0060699	0.0110368	0.00484706	0.00335749	0.00615741	0	0.00226277	0.0063425	0.00207	0.0068839	0.00221961	0
ENSG00000248109	AC011346.1	0.00429399	0.0173505	0.00457189	0.00633378	0.00387191	0.00176313	0.0156517	0.00448683	0.00390497	0	0.0146552	0.0157136
ENSG00000249518	AC011352.2	0	0.0749042	0	0	0	0	0.0460706	0	0	0	0.225959	0
ENSG00000248203	AC011362.1	0.00420108	0.010185	0.00670946	0.00464756	0	0	0	0	0.00573072	0.0254105	0.0122899	0
ENSG00000254192	AC011365.2	0	0.0114881	0	0	0	0	0	0	0.00323194	0	0	0
ENSG00000260581	AC011374.1	0	0	0	0	0	0	0.0147426	0	0	0	0	0.0271351
ENSG00000272112	AC011374.2	0.5371	0.578728	0.19062	0.3301	0.32287	0.0735119	0.860218	1.24716	2.19798	0.270723	0.785616	0.982744
ENSG00000254363	AC011379.2	0.0478848	0.0266043	0.0573569	0.0419376	0.0350821	0.0417812	0.11603	0.100071	0.125197	0.0754255	0.128409	0.101306
ENSG00000250025	AC011396.2	0.00179718	0.00708023	0.00143512	0.00248522	0.00486158	0.000553449	0.00267986	0.00187789	0.00245155	0.00135879	0.0124865	0.00554909
ENSG00000283897	AC011416.4	0.0042851	0.0103887	0.00684364	0.00237025	0.00289792	0	0.00106495	0.00223877	0.00292266	0	0.0188035	0
ENSG00000223539	AC011431.1	0.00805918	0.00976928	0.0386134	0	0.0327015	0	0.0120174	0	0.0109936	0	0.0943053	0.0221191
ENSG00000266983	AC011444.1	0.0665798	0.0934031	0.0931909	0.0562762	0.059698	0.0820139	0.0568908	0.0312673	0.0622487	0.0723975	0.0514287	0.0420904
ENSG00000268262	AC011445.1	0.101129	0.0429058	0.0565289	0.151034	0.116265	0.0747434	0.0402128	0.0211342	0.0275902	0.0305843	0.0369804	0.0485726
ENSG00000267383	AC011447.3	0.108144	0.0957454	0.104397	0.0960643	0.100548	0.109334	0.0312164	0.0287943	0.0286298	0.040216	0.0337456	0.0281421
ENSG00000197813	AC011450.1	1.6044	0.858531	1.63898	1.70694	2.29711	1.68699	2.16787	1.05344	1.28159	2.15286	1.97677	1.9736
ENSG00000267510	AC011451.1	1.41723	1.4359	1.63845	1.32214	1.45912	1.49823	1.16178	1.20459	1.25517	1.37538	1.09837	1.43687
ENSG00000283108	AC011451.3	0.19523	0.126433	0.260543	0.230771	0.332787	0.314609	0.0505131	0.0503007	0.129509	0.143563	0.134958	0.176161
ENSG00000269179	AC011452.1	0.012841	0.0303533	0.0102541	0.00497199	0.00868409	0.00790887	0.00829737	0.0100633	0.0210198	0.0291261	0.00939128	0.00352433
ENSG00000269842	AC011453.1	0.0140199	0	0	0	0.0189627	0.0172699	0	0.0146495	0	0.0636	0.0615206	0.0577181
ENSG00000270402	AC011458.1	0.606479	0.152104	0.567797	0.323898	0.424291	0.334893	0.654871	0.349636	0.542025	0.853833	0.764738	0.315687
ENSG00000271283	AC011458.2	0.60658	0	1.45313	0.838805	1.23065	0.373597	1.05525	0.475366	0.413719	1.83446	1.33087	1.04051
ENSG00000283285	AC011460.1	0.0207266	0	0.0331021	0.0229294	0.014017	0.0255314	0.0154532	0	0	0.0313415	0	0
ENSG00000255730	AC011462.1	0.0152404	0.0102635	0.0114939	0.01124	0.0183231	0.0156444	0.0122045	0.00973182	0.019057	0.0403297	0.0229113	0.0284666
ENSG00000267827	AC011468.2	0.0283377	0.0389927	0.0330258	0.0440585	0.0580104	0.057549	0.028551	0.0176061	0.0313424	0.0370599	0.0425698	0.0588569
ENSG00000270248	AC011468.4	2.99323	2.23284	4.16754	3.99058	3.42566	4.72705	3.54777	3.12765	3.35022	3.82984	4.15367	4.6342
ENSG00000284490	AC011471.4	0.0164722	0.0399349	0.0350765	0.0121485	0.0222796	0.0270542	0.0191041	0.00573731	0.00748993	0.0664219	0	0.0376744
ENSG00000268390	AC011473.1	0	0.0276001	0	0	0	0.00467447	0	0	0	0.00573825	0.00555064	0
ENSG00000264515	AC011474.1	0.00118335	0.00956296	0.000419977	0.000581825	0.00124487	0.00064785	0.00019606	0.000137388	0.00053807	0.00377759	0.00211552	0.00126303
ENSG00000271010	AC011475.1	0	0	0	0.035986	0	0	0	0	0	0	0	0.0446393
ENSG00000267419	AC011477.1	0.0395865	0.0499059	0.0522641	0.0356188	0.0285562	0.0403109	0.0204634	0.0137881	0.0244801	0.0239441	0.0270215	0.0144865
ENSG00000267565	AC011477.3	1.46152	0.92482	1.79099	1.51515	1.91462	1.35873	0.639637	0.653123	0.564245	0.681075	0.282346	0.794685
ENSG00000267581	AC011477.4	0	0	0	0.000572299	0	0	0.000257133	0	0	0	0	0
ENSG00000271499	AC011477.6	0.0325797	0	0	0.0360421	0.0440658	0.0401321	0.0728714	0.0510642	0	0	0	0.0223544
ENSG00000275540	AC011477.7	0.044145	0.0617449	0.0271166	0.0976731	0.0413367	0.0711103	0.0776415	0.0532241	0.0463219	0.0770231	0.029802	0.0465999
ENSG00000267748	AC011479.1	0.00597535	0.0144865	0.0127241	0.00881384	0	0.00981402	0.00396004	0	0	0.0150593	0.00291338	0.0218665
ENSG00000267114	AC011481.1	0.28508	0.470362	0.78412	0.324138	0.57838	0.419448	0.503817	0.25651	0.29166	0.658595	0.324323	0.239075
ENSG00000267282	AC011481.2	0.00354695	0	0.0169943	0.0196195	0.0335821	0.0218459	0.019393	0.00741248	0.0145152	0.0268174	0	0.00973491
ENSG00000280087	AC011481.3	0.0280573	0.081626	0.0627336	0	0.0151796	0	0.0278916	0.0410443	0.0382731	0.0254559	0.0328315	0
ENSG00000267879	AC011483.2	0	0.00346551	0	0	0.000966699	0	0	0	0	0	0.00209084	0.000980805
ENSG00000269495	AC011483.3	0	0.0169557	0.00372322	0	0	0.00574337	0	0	0	0	0	0.0127967
ENSG00000213777	AC011487.1	0.0675355	0.0450263	0.0808946	0.0261495	0.0548073	0.0415956	0.0218194	0.0317558	0.0184251	0.0612738	0.024696	0.0185357
ENSG00000268864	AC011487.2	0.0035574	0.0215613	0.0170443	0.00787093	0	0.00438205	0.0017682	0.00371716	0.00485267	0	0	0
ENSG00000269608	AC011487.3	0	0	0	0	0	0.0853582	0.0344428	0	0	0	0	0
ENSG00000267348	AC011489.1	0.108539	0.150758	0.0975071	0.190118	0.152923	0.181053	0.183203	0.127591	0.231342	0.287221	0.214988	0.192391
ENSG00000214347	AC011491.1	0.0388246	0.067525	0.0916609	0.0410832	0.061645	0.0665386	0.102361	0.052915	0.0782899	0.219517	0.138268	0.155203
ENSG00000269802	AC011491.3	0.00341405	0.00413849	0.00272625	0.0132191	0.0207796	0.00630821	0.0152725	0.00535106	0.00465713	0.010325	0.0324593	0.0140552
ENSG00000268100	AC011493.1	0.00155176	0.0112862	0	0	0.00419768	0.00191148	0	0	0.00423352	0	0.00907902	0.00425893
ENSG00000243829	AC011495.1	4.89133	6.38533	4.20637	3.98404	4.72557	5.09825	3.17929	4.21236	4.6926	3.90138	2.67313	3.098
ENSG00000267011	AC011498.1	0.0510339	0.0421793	0.0703908	0.0538913	0.0658887	0.0571493	0.0749458	0.0460541	0.082273	0.101725	0.156081	0.130517
ENSG00000267385	AC011498.4	0	0.0130749	0	0	0	0	0.00134031	0	0.00367837	0	0.00788848	0
ENSG00000267408	AC011498.5	0.0563564	0.0683148	0.0450028	0	0.0381126	0.0694205	0.0560236	0.0294437	0.076876	0.0426093	0	0
ENSG00000269792	AC011500.3	0.0156094	0.0189216	0.0249294	0.0172683	0.0211126	0.0576836	0.0232758	0	0	0.0708107	0.0228319	0.0428413
ENSG00000269289	AC011503.1	0.0234318	0.0156711	0.0193564	0.0294974	0.0480856	0.0378212	0.000803221	0.000844279	0.00220437	0	0.0047274	0.0011088
ENSG00000242411	AC011506.1	0	0	0.0821854	0	0.0696023	0	0	0	0.140393	0	0.150541	0
ENSG00000267081	AC011507.1	0.00145779	0.00706847	0	0	0.00394347	0	0	0	0	0	0.0021323	0.00200051
ENSG00000267723	AC011509.2	0.012068	0.0497378	0.0141339	0.0195808	0.036998	0.0227938	0.117968	0.0588466	0.138281	0.0742105	0.120033	0.107093
ENSG00000167807	AC011511.1	0	0.00359552	0	0.00328135	0.0080237	0.00730743	0.0221146	0.0154967	0.0323689	0.022426	0.0303699	0.0407039
ENSG00000266978	AC011511.2	0.00477916	0.00695192	0.0106858	0.00634448	0.0116354	0.00470963	0.00380075	0.00499379	0.009127	0.0101175	0.00978668	0.00393505
ENSG00000267303	AC011511.4	0	0	0	0.00666792	0	0.00742459	0	0	0	0	0	0.0330852
ENSG00000267607	AC011511.5	0	0	0.0311482	0	0.0131896	0	0.00969405	0	0	0	0.0285274	0.0267642
ENSG00000267968	AC011523.1	0	0.00555224	0	0.00168903	0.00206505	0	0.00075888	0.00159534	0.00416536	0	0.00446643	0.00419037
ENSG00000267240	AC011524.2	0	0.0428699	0	0	0.00956679	0	0	0	0	0	0	0
ENSG00000268434	AC011530.1	1.9544	1.96165	1.7639	2.34273	2.39663	2.63815	1.56575	1.14402	1.46074	2.28003	1.41179	2.10212
ENSG00000253184	AC011586.1	0.00155334	0.0100424	0	0.000572809	0	0.00063781	0.000514724	0.0016231	0.00353154	0.00391478	0.00908831	0.0014211
ENSG00000267250	AC011591.1	0	0.017806	0	0	0	0	0	0	0	0	0.0107428	0
ENSG00000280397	AC011592.1	0	0.0628255	0.0137956	0.00955601	0	0.0212808	0	0	0	0	0	0
ENSG00000257773	AC011595.2	0.169678	0.308524	0.18066	0.218996	0.0764998	0.174177	0.168676	0.118199	0	0.0427629	0.0413648	0.232848
ENSG00000257890	AC011595.3	0.0129108	0.0365176	0.0068732	0.00952195	0	0	0.0021391	0	0	0.0130153	0.0251795	0.00590581
ENSG00000257515	AC011601.1	0.0260718	0	0.0416388	0.0288426	0	0	0.0129589	0.0272427	0.0355647	0	0	0
ENSG00000258017	AC011603.2	0.148452	0.306866	0.291994	0.198803	0.348739	0.298358	0.187964	0.106134	0.230215	0.389885	0.33371	0.355973
ENSG00000277672	AC011603.4	0.123261	0	0.0656192	0	0.0555725	0	0.898577	0.686916	0.504424	0.931939	1.02167	0.845752
ENSG00000257046	AC011604.2	0.00148623	0.00554337	0.0012781	0.00240303	0.00139168	0.00112662	0.000625076	0.000358378	0.00109166	0.00207451	0.00217391	0.000627551
ENSG00000253706	AC011632.1	0.000460568	0.000558298	0.000735564	0	0	0	0.0139644	0.00673753	0.00188479	0.0250719	0.0208839	0.0139048
ENSG00000254043	AC011632.2	0	0	0	0	0.00824096	0	0	0	0	0.0644929	0	0
ENSG00000227133	AC011742.1	0.112713	0.170787	0.180011	0.249383	0.266788	0.347103	0.112047	0.0294437	0.076876	0.255656	0.412162	0.270681
ENSG00000231655	AC011742.2	0.313278	0.227852	0.300198	0.450544	0.296609	0.656031	0.171286	0.0982043	0.128203	0.142116	0.0916465	0.214955
ENSG00000231083	AC011747.1	0.00569416	0.00690242	0	0	0.00192542	0.00175354	0.00141514	0.00148747	0.00194186	0	0.00624664	0.00195351
ENSG00000231435	AC011747.2	0.00098372	0.00238492	0	0	0	0.00121176	0.00342269	0	0.0013419	0	0.0115111	0.00134995
ENSG00000233307	AC011753.3	0	0.187445	0	0.2566	0.104575	0.0952395	0.0768599	0	0.210936	0	0.452363	0
ENSG00000224879	AC011754.1	0	0.0168183	0.00184652	0.00255812	0	0.00142421	0	0	0.00315432	0.00349663	0.00676462	0
ENSG00000260493	AC011773.4	0.119619	0.312897	0.130712	0.146261	0.119215	0.093062	0.350479	0.407865	0.420814	0.37128	0.340724	0.466538
ENSG00000272334	AC011816.2	0.112915	0.136875	0.180335	0.374747	0.152725	0	0.477057	0.825905	0.770143	0.0853719	0	0.542336
ENSG00000263917	AC011825.3	0.00270168	0.0130998	0.0102476	0.0029888	0.00776512	0.00124799	0.00940005	0.00705753	0.00921345	0.00663864	0.00493969	0.00787843
ENSG00000259928	AC011840.2	0	0	0	0	0	0	0.0410594	0.0647373	0	0	0.0302072	0
ENSG00000263860	AC011840.3	0.0450366	0	0	0	0	0.110953	0.246239	0.0470592	0	0	0.065875	0
ENSG00000264242	AC011840.4	0.0178829	0.0578068	0.0190403	0.00659448	0.00806255	0.0293712	0.0444433	0.0124574	0.0731826	0.0450691	0.0174382	0.122703
ENSG00000279431	AC011840.6	0	0	0.164371	0.0569287	0	0	0.051156	0.268854	0.140393	0	0.150541	0.070618
ENSG00000273496	AC011841.1	0	0	0.00910683	0.00630818	0	0.00702402	0.00566851	0.00595826	0	0	0	0
ENSG00000181511	AC011890.1	0.103599	0	0	0	0	0	0	0	0	0	0	0.142168
ENSG00000228505	AC011897.1	0.00228046	0	0.0109262	0.00504563	0	0.0056182	0	0	0.00311079	0	0	0
ENSG00000260445	AC011904.1	0.581306	0	0.928391	0	1.5725	0	0	0	0	0	0	0
ENSG00000279145	AC011912.1	0.0860152	0	0.0888885	0.0951565	0.0479049	0.137118	0.0578432	0.0528695	0.0897259	0.030604	0.0592068	0.0694342
ENSG00000259349	AC011921.1	0.115284	0.142852	0.222987	0.155877	0.214834	0.186188	0.218382	0.115107	0.185216	0.215001	0.269801	0.28125
ENSG00000279235	AC011944.2	0.137879	0.501409	0.0734013	0.355909	0.435142	0.283069	0.137065	0.240119	0.125388	0.347487	1.00838	0.252281
ENSG00000253555	AC011978.1	0.0168585	0.102179	0.107697	0	0.022802	0	0	0.0176156	0	0	0	0
ENSG00000261542	AC011978.2	0.412631	0.907748	0.561373	0.355042	0.599447	0.56476	0.273463	0.399224	0.479483	0.231094	0.201185	0.293611
ENSG00000239470	AC011979.1	0.389944	0.551469	0.934157	0.0718976	0.175807	0.320226	0.161517	0.339547	0.265962	0.884474	0.0950619	0.267559
ENSG00000222017	AC011997.1	0.0633818	0.0419078	0.085275	0.076492	0.0930013	0.0738159	0.0295944	0.0252871	0.0324878	0.0615712	0.0578726	0.0421713
ENSG00000214070	AC011999.1	0	0	0.0489581	0.135651	0.0414623	0	0.0609475	0	0.0418164	0.185417	0.0896775	0.126202
ENSG00000284071	AC012005.2	0	0.00791499	0.0104281	0	0	0	0	0	0.0133604	0	0.00955068	0
ENSG00000279277	AC012020.1	0	0	0.0580244	0.0401927	0.098281	0.0447538	0.189615	0.132871	0.198241	0.0549384	0.132856	0.274217
ENSG00000257373	AC012038.1	0.00182153	0.0110403	0.00290913	0	0	0.011219	0.0316886	0.01713	0.0273324	0.00550882	0.0213149	0.0224971
ENSG00000257849	AC012038.2	0	0	0.0813849	0	0	0	0.0379933	0	0.104269	0	0	0.0699301
ENSG00000279307	AC012065.5	3.50835	5.37195	4.52181	2.3151	2.91374	1.81964	2.66161	3.73022	4.36596	1.58223	3.6912	3.37859
ENSG00000235072	AC012074.1	0.224552	0.215492	0.194256	0.129384	0.158187	0.178642	0.223226	0.127095	0.255261	0.268813	0.280553	0.263212
ENSG00000218410	AC012078.1	0	0	0	0	0	0	0.0189582	0	0	0.0865129	0.0278948	0
ENSG00000240478	AC012081.1	0	0.00563612	0.00247522	0.0034291	0	0	0.000770345	0	0.00845659	0	0.00680086	0
ENSG00000186076	AC012085.1	0.328267	0.397922	0.262134	1.08946	1.7205	1.56691	0.550679	0.300133	0.391817	1.48915	1.44047	1.52036
ENSG00000228835	AC012123.1	0	0	0	0	0	0	0.0202675	0.00710115	0.0185408	0.0102764	0.0198809	0.0186521
ENSG00000262495	AC012146.2	0.0177548	0	0.0283558	0	0.0480287	0	0	0	0	0	0	0
ENSG00000262693	AC012146.3	0.115975	0.0156204	0.0205801	0.0570222	0.0697166	0.0317465	0.21777	0.0942535	0.17578	0.0779421	0.320424	0.247569
ENSG00000257258	AC012150.1	0	0.020831	0	0.00633696	0	0	0	0.0119709	0.00781386	0.00866182	0	0
ENSG00000243024	AC012158.1	0.0149112	0.0224307	0.0195105	0.0162971	0.02357	0.019253	0.0585781	0.0459915	0.0700886	0.0847577	0.105111	0.0779053
ENSG00000261151	AC012182.1	0	0.127546	0	0	0	0	0	0	0	0.159106	0	0
ENSG00000279889	AC012183.1	0.0629068	0.610041	0.301401	0.278369	0.255255	0	0.156338	0.197196	0	0.380495	0.0920138	0.172653
ENSG00000260909	AC012186.1	0.0867141	0	0	0	0	0	0.129303	0.0906084	0.354861	0.524495	0.253673	0
ENSG00000253477	AC012213.1	0.0017173	0.0145719	0.00274266	0	0	0.00634617	0	0	0.00234258	0	0.00251189	0
ENSG00000261670	AC012213.2	0.0409709	0.0165549	0.0109056	0	0.0646513	0.0252342	0.0237585	0.0142703	0	0	0.029964	0.00937067
ENSG00000266289	AC012213.3	0	0	0.0645214	0.223465	0.327856	0.248824	0.240966	0.168856	0.165328	0.977437	0.0590925	0.22176
ENSG00000259772	AC012236.1	0	0	0.00567116	0.00785668	0.00480287	0	0	0	0	0	0	0
ENSG00000267228	AC012254.2	0	0.00167484	0.00147109	0.0015285	0	0.000567318	0.00297593	0.00288743	0.00188474	0.00139284	0.00404192	0.00505613
ENSG00000267724	AC012254.3	0.415179	0.125819	0.165768	0.229651	0.22061	0.127856	0.206364	0.294381	0.141587	0.156952	0.130132	0.223829
ENSG00000272667	AC012306.2	1.44496	2.23476	1.83026	2.97656	1.68482	2.27093	5.10179	4.99813	6.11714	3.46583	5.02877	4.92308
ENSG00000228873	AC012307.1	0	0	0	0	0	0	0.0110578	0	0.0303472	0	0.0650814	0.0610588
ENSG00000267360	AC012309.1	0.00667917	0.0123066	0.0115205	0.0112313	0.0104794	0.0118476	0.00385104	0.00279165	0.00546666	0.00727188	0.0050802	0.0047662
ENSG00000268543	AC012313.4	1.75553	0.506676	1.40186	1.66465	1.75257	1.95653	1.70361	1.48496	1.25438	0.948071	2.0787	1.31927
ENSG00000268912	AC012313.5	2.08272	0.922182	2.09137	3.0353	3.77849	3.34901	2.97546	2.42385	2.3477	2.69676	3.70311	3.11482
ENSG00000269054	AC012313.6	0.274187	0.27539	0.312784	0.485322	0.593365	0.414947	0.36602	0.229201	0.203039	0.177689	0.240632	0.290262
ENSG00000269473	AC012313.8	0.185949	0.246538	0.176329	0.231425	0.330102	0.236212	0.363925	0.16394	0.206094	0.351475	0.43348	0.295048
ENSG00000261028	AC012322.1	0.000619741	0.0116443	0.00296933	0.00137121	0.0025147	0.00152681	0.00015402	0.000647573	0.00253618	0.00609137	0.00815846	0.00212617
ENSG00000248762	AC012339.1	0.00448692	0	0	0	0.00606881	0.0110541	0	0	0	0.0203545	0	0
ENSG00000254254	AC012349.1	0.00502196	0.00608758	0.00235896	0.00228763	0.00399558	0.00181945	0.00117466	0.00185206	0.00120891	0.0035736	0.00432095	0.000405388
ENSG00000225156	AC012354.1	0	0.00269887	0.00355579	0	0.00301138	0	0.00663986	0	0.0151855	0	0.0130264	0.0122213
ENSG00000231848	AC012354.2	0.204277	0.0825409	0.108749	0.0753287	0.0920985	0.167754	0.20307	0.0711502	0.18577	0	0.0995985	0.0934424
ENSG00000230975	AC012355.1	0.000735128	0.00490114	0.00176108	0.000406627	0.0029829	0.00045277	0.000182697	0	0.00100279	0.00500226	0.00537636	0.00201762
ENSG00000240401	AC012358.3	0.0236538	0.00776558	0.0157404	0.0179902	0.0186626	0.0151755	0.0122469	0.0108133	0.0134443	0.0119226	0.0122536	0.0155537
ENSG00000235319	AC012360.1	0.0298011	0.114395	0.00793245	0.0494523	0.0201538	0.0244729	0.0296251	0.0415193	0.0338765	0.0901268	0.0290601	0.0681598
ENSG00000272861	AC012360.2	0.0802826	1.16782	0	0.266444	0	0.692252	0.199521	0.0838881	0.766598	0	0.469718	0
ENSG00000272994	AC012360.3	3.94088	3.83933	4.28799	3.24208	3.28679	3.13912	3.58285	3.54726	3.93561	3.96359	3.35476	3.43467
ENSG00000224789	AC012363.1	0.0180838	0.0137007	0.015644	0.00750213	0.0122297	0.0111379	0.0325834	0.0125973	0.0277518	0.0125332	0.0462896	0.0320544
ENSG00000235840	AC012363.2	0.00430479	0	0.0137502	0	0.00582246	0.00530269	0.0128381	0	0.0293609	0	0	0
ENSG00000225889	AC012368.1	0.0824702	0.0857379	0.074545	0.1302	0.128975	0.117814	0.10618	0.0771974	0.112889	0.166275	0.160001	0.15247
ENSG00000228079	AC012368.2	0.132589	0.341538	0.211755	0.25669	0.0896672	0.122494	0.107093	0.0692719	0.158257	0.15037	0.0727269	0.227439
ENSG00000246863	AC012377.1	0.0194609	0.0471808	0.0207204	0.0358819	0.026322	0.0239723	0.038692	0.0203349	0.0353957	0	0.0569311	0.0712163
ENSG00000253362	AC012400.1	0	0.0340962	0.0898443	0.031117	0.0760886	0.0346481	0.0279616	0.0293909	0.115107	0	0.123427	0
ENSG00000275443	AC012409.2	0.00212365	0.00600664	0.00161507	0.00536993	0.00670217	0.00548102	0.00201058	0.00126801	0.00275894	0.00734001	0.00739587	0.00541222
ENSG00000253664	AC012413.1	0.000494876	0.00659874	0.00158071	0	0.00334674	0.00243838	0.000491954	0.000517101	0	0.0134698	0.00361928	0.000679115
ENSG00000260409	AC012414.5	0	0	0.00379265	0.00394067	0.00160598	0.00292524	0	0	0	0.0053864	0	0.00325884
ENSG00000260103	AC012435.1	0.136179	0.211794	0.172349	0.170549	0.298873	0.202562	0.085567	0.0349024	0.0630891	0.116559	0.120265	0.137513
ENSG00000261775	AC012435.2	0.212269	0.203067	0.260213	0.243713	0.280897	0.234621	0.163109	0.127086	0.215994	0.192588	0.273563	0.25193
ENSG00000227080	AC012441.1	0	0	0	0	0	0	0.0911099	0	0.0625109	0	0	0.0628861
ENSG00000228897	AC012441.2	0.892017	1.0813	0.474874	0.328939	0.574525	0.680209	0.0211131	0.0887692	0	0	0	0
ENSG00000243389	AC012442.2	0.117442	0.199308	0.155975	0.17232	0.202321	0.191874	0.239028	0.244142	0.296799	0.43743	0.354416	0.388493
ENSG00000283698	AC012442.3	0.0020668	0.0187902	0.00330084	0.00342967	0.0125796	0.00127295	0.00410918	0.00107981	0.00140966	0.00468792	0.0030231	0.00141812
ENSG00000229550	AC012445.1	0	0	0	0	0	0.00945872	0	0	0	0	0	0.0105374
ENSG00000237532	AC012451.1	0.0289047	0.140152	0	0	0	0	0	0	0	0	0	0
ENSG00000225166	AC012462.1	0	0	0.00986386	0	0	0	0	0.00322678	0	0	0.0271018	0.00423777
ENSG00000230695	AC012462.3	0.0848392	0.154262	0.406485	0.375422	0.631124	0.52253	0.0210846	0.0443246	0.0578648	0.44901	0.124094	0.174636
ENSG00000257283	AC012464.1	0.0464672	0.0758852	0.0371058	0.059973	0.0750702	0.0691636	0.0911024	0.0681104	0.0986006	0.132722	0.114223	0.113363
ENSG00000271382	AC012464.3	0.0113201	0.0274442	0.018079	0.0500924	0.030622	0.0278884	0.0900256	0.0473137	0.0308835	0.119822	0.099347	0.0621377
ENSG00000225057	AC012485.1	0.035388	0.0556074	0.0481445	0.0304492	0.0531826	0.0468205	0.0416937	0.0397164	0.0661519	0.0515297	0.0287567	0.0539586
ENSG00000232306	AC012485.2	0	0	0	0	0	0	0.00298385	0	0	0	0.0263425	0
ENSG00000283635	AC012485.3	0.0198692	0	0.0135997	0	0.0345526	0.0279716	0.0395037	0.0296593	0.00774391	0.0386293	0.0249109	0.0584279
ENSG00000280176	AC012486.1	0.726632	0	0.464195	0	0	0.179015	0.144468	0.151853	0.396481	0	0	0.398861
ENSG00000238029	AC012493.1	0.165213	0	0.395788	0.274157	0.33519	0.305268	0.287416	0.388424	0.338052	0.811932	0.664558	0.283401
ENSG00000229494	AC012494.1	0.000803299	0.00876377	0	0.00266601	0.00434603	0.00197903	0	0	0	0	0	0.00220472
ENSG00000227400	AC012501.1	0.00182851	0.0113042	0.00175216	0.0024274	0.00123658	0.00202714	0.000454427	0	0.00124714	0.00691238	0.00855858	0.00376387
ENSG00000233714	AC012506.3	0	0.00903618	0	0	0.020165	0	0	0.00778918	0	0	0.0218071	0
ENSG00000235497	AC012506.4	0.00517057	0.0376063	0	0.0171602	0	0	0	0	0	0.00781861	0.0302519	0
ENSG00000232520	AC012507.2	0.0237088	0.0323321	0.0378649	0.00327856	0	0.0146024	0.0486107	0.0495472	0.0404267	0.035851	0.00866973	0.0203347
ENSG00000260163	AC012508.1	0	0.00850119	0.0112004	0	0	0	0.00697166	0.014656	0.00956657	0	0	0
ENSG00000260634	AC012508.2	0	0	0.0340578	0	0	0	0.127195	0.0445655	0.0581793	0	0.155961	0.0585285
ENSG00000226539	AC012512.1	1.04926	1.16592	1.04735	1.16078	1.06439	1.23864	0.282498	0.411145	0.53674	0.396658	0.127897	0.119992
ENSG00000279348	AC012513.3	15.6953	8.27203	11.941	15.9191	12.1995	9.44753	12.4245	15.9816	8.49923	7.89617	8.24559	8.65204
ENSG00000273049	AC012531.3	0	0.00155172	0	0	0	0	0.000318134	0	0	0	0	0
ENSG00000257327	AC012555.1	0	0	0	0	0	0	0.0339819	0	0.0133229	0	0.0142859	0
ENSG00000226426	AC012558.1	0.100611	0	0	0	0.090721	0	0.0333388	0	0.0457478	0	0	0
ENSG00000282863	AC012560.1	0.000253182	0.00306905	0	0.000210067	0.000256832	0.000155936	6.29e-05	0	0.000259025	0.000287134	0.0015739	0.00026058
ENSG00000253471	AC012574.1	0.000762396	0.00554502	0.000608803	0	0.00154677	0.00187826	0.0028421	0.00119495	0.00311997	0.00461139	0.0050182	0.00418492
ENSG00000226994	AC012593.1	0.000976275	0.0109468	0.00324831	0.000450012	0.0025309	0.00100216	0.000808758	0.00042505	0.000887828	0.00307555	0.00464099	0.0020096
ENSG00000271849	AC012603.1	0.416162	0.648602	0.189898	0.19731	0.160824	0.292934	0.472805	0.496973	0.973181	0.629294	0.34784	0.326341
ENSG00000261526	AC012615.1	0.217486	0.468685	0.270155	0.2406	0.228793	0.267902	0.192179	0.0757511	0.560384	0.182705	0.0706927	0.132647
ENSG00000267053	AC012617.1	0.12418	0.117602	0.0681746	0.163136	0.120722	0.129066	0.0732968	0.0283844	0.0899912	0.088021	0.0510859	0.0905314
ENSG00000234773	AC012618.3	0.154188	0.113033	0.152441	0.0690421	0.111226	0.0904434	0.0861274	0.0575402	0.0971519	0.0988128	0.0794728	0.0836289
ENSG00000251361	AC012625.1	0.00192159	0.00543513	0.00204596	0.00141721	0.000866354	0.00473409	0.00159187	0.00133859	0.00699001	0.00871714	0.00468452	0.00263699
ENSG00000272324	AC012629.2	0.0612166	0.0783289	0.0217262	0.0338612	0.0275996	0.0209465	0.0253563	0.0568585	0.0371137	0.0874252	0.084567	0.0326694
ENSG00000278865	AC012629.3	0	0	0.152845	0	0	0	0.0475688	0	0	0	0	0
ENSG00000259802	AC012640.2	2.50845	2.95626	3.3385	3.08338	2.9216	3.00411	5.83581	6.15232	5.32279	4.1619	5.80943	8.22335
ENSG00000271715	AC012640.3	0.219003	0.353966	0	0.0807594	0.0987382	0	0.29028	0.381398	0.896232	0.110388	0.640673	0.200358
ENSG00000271980	AC012640.4	0.01231	0.0596884	0.0589801	0	0.0665999	0.0151636	0.0611865	0.141491	0.184714	0	0	0.11825
ENSG00000280369	AC012640.5	0.196806	0.477133	0.314314	0.435442	0.665477	0.727284	1.56515	1.43951	1.47655	0.148799	1.43934	1.48541
ENSG00000250616	AC012645.1	0.249099	0.316806	0.300003	0.311712	0.325873	0.352115	0.470898	0.452299	0.557044	0.407546	0.818309	0.442706
ENSG00000258461	AC012651.1	0.00439951	0.00177768	0.00312283	0.00162236	0.00793411	0.00240861	0.0111768	0.0081726	0.00400093	0.0147837	0.00858022	0.0107332
ENSG00000237525	AC012668.3	0.000694622	0.000842016	0.000832025	0	0.00140927	0.000855645	8.63e-05	0.000181454	0.000473769	0	0.00177804	0.000714919
ENSG00000271018	AC013244.1	0.28958	0.210616	0.0924965	0.192213	0.0783347	0.0713418	0.172722	0.242068	0.0790036	0.700616	0.508283	0.476867
ENSG00000226130	AC013248.1	0.0079309	0	0	0	0	0.0293082	0.00394203	0.00828707	0	0	0	0.0108835
ENSG00000230897	AC013248.2	1.36778	1.24351	0.764557	0.529599	0.277499	0.842424	1.3597	1.7865	1.49263	1.86144	2.30075	2.44009
ENSG00000225341	AC013269.2	0	0	0	0	0	0.00559746	0.00225862	0	0.0185958	0	0	0
ENSG00000225819	AC013269.3	0	0.00711572	0	0	0	0	0.00145887	0	0	0.00443822	0	0.00402777
ENSG00000235480	AC013270.1	0.00718812	0.0174268	0.02296	0.0636163	0.0972233	0.0265633	0.271535	0.277904	0.460851	0.391299	0.357478	0.443889
ENSG00000284337	AC013271.1	0	0.000542614	0	0	0	0	0	0	0.00122123	0	0	0
ENSG00000225185	AC013283.1	0	0	0.203793	0.0705824	0.258887	0.314368	0.12685	0	0	0.289431	0	0.0875548
ENSG00000244251	AC013356.1	0	0.134934	0	0	0	0	0.0553283	0.116313	0.0759219	0.0841609	0	0.0763776
ENSG00000259713	AC013391.2	0.11969	0.226959	0.163164	0.0789734	0.109852	0.0995194	0.00276212	0.0035733	0.00291554	0.0135741	0.00437678	0.00293304
ENSG00000279765	AC013394.1	0.0147848	0.00925007	0.029706	0.0184665	0.0238677	0.0223245	0.029632	0.0423595	0.0292762	0.0454345	0.0432514	0.0399237
ENSG00000271991	AC013400.1	0.345583	0.418914	0.275962	0.127437	0.155807	0.0709491	0.257657	0.722207	0.0785687	0.52257	0.0842475	0.237121
ENSG00000230690	AC013402.1	0.00570633	0.0138343	0	0.0252511	0	0.0140583	0.00850894	0.029813	0.00778403	0	0	0
ENSG00000236109	AC013402.3	0	0	0.0227567	0	0	0	0.00708242	0.0148889	0	0	0	0
ENSG00000236099	AC013403.1	0	0	0	0.0520638	0	0.115944	0	0	0	0	0	0
ENSG00000228596	AC013436.1	0.0274033	0	0.0656479	0.0303156	0.074129	0	0.0204311	0	0	0	0	0.0376054
ENSG00000233996	AC013439.1	0	0.0754488	0	0	0	0	0.0103123	0	0	0	0	0
ENSG00000231189	AC013448.1	0	0.0130335	0.0085859	0.0118947	0.0145427	0.00662224	0.0187049	0.0168523	0	0.0325171	0.0314539	0.0221324
ENSG00000235610	AC013448.2	0.00575128	0	0.0183705	0.012725	0.0155579	0	0.0114346	0	0.0156907	0	0.0336496	0.00789244
ENSG00000258976	AC013451.2	0	0	0.0256435	0	0	0	0.0478851	0	0	0	0	0.0220343
ENSG00000259656	AC013452.2	0.0638884	0	0.102035	0	0.172825	0.0524657	0.0952667	0	0.116201	0	0.0934496	0.292245
ENSG00000229727	AC013460.1	0.0249011	0.0131239	0.020749	0.00958172	0.0131792	0.0120027	0.0069957	0.00452511	0	0.0212826	0	0.00148572
ENSG00000226690	AC013470.2	0.000432364	0.00681341	0.00138104	0.000956628	0.00116959	0.00213037	0.00537264	0.00406603	0.00766727	0.0176524	0.00822145	0.0124599
ENSG00000230286	AC013472.2	0.011079	0.0332549	0.0092683	0.0350184	0.0242614	0.0311937	0.0159959	0.0132303	0.0115146	0.05345	0.043214	0.0275113
ENSG00000278083	AC013476.2	0	0	0	0.302628	0.0924998	0	0.13597	0	0	0	0	0.281549
ENSG00000226398	AC013480.1	0.00324349	0.00393173	0	0	0	0	0	0	0	0.00980921	0.00474425	0
ENSG00000173867	AC013489.1	0.0145425	0.0293804	0.0445154	0.0107253	0.0303238	0.01866	0.0219861	0.017095	0.0198374	0.0311528	0.0345658	0.0257772
ENSG00000259569	AC013489.2	0.113734	0	0	0	0	0	0.056531	0	0	0	0	0
ENSG00000253839	AC013546.1	0.0155287	0.0272945	0.0124003	0.034358	0.0388564	0.0334748	0.00540295	0.000811305	0.00317742	0.0199593	0.00113569	0.00532748
ENSG00000278737	AC013553.4	0.050467	0	0.0805998	0	0.0682595	0.124332	0.0250845	0	0	0.152626	0	0
ENSG00000260123	AC013565.1	0.0045278	0.0100624	0.0132573	0.00166967	0.00204137	0.00185914	0.00487615	0.00551967	0.0041176	0.00114111	0.011038	0.00207116
ENSG00000253560	AC013643.1	0	0	0	0	0	0	0.150993	0	0	0	0.148113	0.138958
ENSG00000279302	AC013643.3	0.181378	0.161234	0.0965583	0.0802616	0.0490648	0.163844	0.77532	0.328508	0.412365	0.402261	0.813592	0.580776
ENSG00000259345	AC013652.1	0.00553088	0.0144925	0.00651341	0.0038937	0.00634737	0.00550547	0.0047207	0.00478687	0.00670641	0.00625147	0.00947922	0.00643999
ENSG00000233109	AC013701.1	0.405039	0	0.107813	0.597446	0.273919	0.665243	0.503309	0.282153	0.0920859	0	0.0987417	0.370555
ENSG00000251459	AC013724.1	0	0	0	0	0	0	0.0121768	0	0.0111394	0	0.0238891	0.0112063
ENSG00000232597	AC013727.1	0	0	0	0	0	0	0	0	0	0.0100774	0.00194959	0
ENSG00000255558	AC013762.1	0.0215204	0.0460078	0.0312453	0.0121202	0.0148184	0.0134956	0.0394805	0.0265754	0.0475036	0.0230751	0.0366289	0.022552
ENSG00000254260	AC015468.4	0	0.0391475	0	0	0	0	0	0	0	0.0379821	0.0157458	0.00492421
ENSG00000254202	AC015522.1	0.0011035	0.00836032	0.000440593	0.00122077	0.00149254	0.00118939	0.000205684	0.000144132	0.000752643	0.00229438	0.00524578	0.00132503
ENSG00000275016	AC015574.1	0.00150992	0.013829	0.0026794	0	0.0013615	0.00185994	0.000250167	0.000525909	0.000915416	0.00659592	0.00343553	0.00230228
ENSG00000279036	AC015656.1	0	0.0212696	0	0	0	0	0.0043607	0	0	0	0	0
ENSG00000259341	AC015660.1	0.00780858	0.018931	0.0249418	0	0.0633693	0.0192374	0	0	0.0106517	0	0	0
ENSG00000259590	AC015660.2	0.11092	0.107566	0.141719	0.122709	0.0300052	0.109307	0	0.0695411	0.0605229	0	0	0.0304431
ENSG00000259760	AC015660.3	0.0333728	0.0566361	0.0213196	0.0147678	0.0541664	0.0328873	0.0132703	0.00697432	0.0273145	0	0.0585774	0
ENSG00000274294	AC015660.4	0.101097	0.306371	0	0.111841	0.205108	0.31133	0	0	0	0.305744	0	0
ENSG00000265788	AC015688.4	0	0.00529263	0.00348655	0	0.00295274	0	0.00108509	0	0	0	0.00638638	0.00599165
ENSG00000266728	AC015688.5	0.0018026	0	0.0115156	0.00797669	0.0121906	0.0133228	0.00895978	0.00941778	0	0.00272578	0.0369133	0.0049474
ENSG00000254480	AC015689.1	0.00606932	0.00490479	0.0129242	0.00447622	0.00820909	0.00498418	0.0271506	0.0126838	0	0	0.0118368	0.00555259
ENSG00000255387	AC015689.2	0.198674	0.153256	0.201917	0.0999037	0.366433	0.133489	0.332161	0.452938	0.344925	0.737401	0.105673	0.37178
ENSG00000259583	AC015712.2	0	0.0057599	0	0	0	0	0.0112185	0.0086888	0.00324087	0	0.00521267	0.00652064
ENSG00000272639	AC015712.5	0	0.00162571	0	0	0	0	0.00666605	0.0126122	0.00731777	0.00202797	0.00784669	0.0073617
ENSG00000270091	AC015726.1	2.2486	3.37992	2.72931	2.53733	4.19708	3.76701	1.90003	1.83268	3.00599	2.85617	2.63123	2.77717
ENSG00000276406	AC015726.2	0.514598	0.623792	1.23278	0.284644	0	0.316945	0.767339	0.537709	0.701966	0.389072	0	0
ENSG00000254594	AC015771.1	0.00352148	0.0384184	0	0.00129858	0.00317534	0	0	0	0	0	0.00858479	0.00161084
ENSG00000250751	AC015795.2	0	0.00973429	0.00855003	0.00592249	0.0108615	0.00329728	0.00532193	0.00279698	0.0036514	0	0	0
ENSG00000267546	AC015802.4	0	0.00950017	0.00834439	0.0173401	0.0106002	0.0128719	0.0259697	0.0354863	0.024945	0.0434533	0.0305692	0.0250948
ENSG00000266086	AC015813.2	3.51343	2.37	3.57696	3.72407	3.73361	3.02356	2.03595	1.8791	2.10456	2.43247	2.31896	2.76005
ENSG00000266290	AC015813.3	0.00497157	0.0301325	0.00793999	0	0	0.00612405	0.00741332	0	0.00678175	0	0	0
ENSG00000278642	AC015813.4	0.701464	1.27546	1.68044	1.94003	1.66035	3.67231	1.30748	0.183242	1.43531	0.795532	1.28254	1.20327
ENSG00000279069	AC015813.5	0.622005	0.402128	0.99339	0.917478	1.4302	1.20037	0.845053	0.671603	0.452523	0.815149	0.909806	0.910477
ENSG00000279207	AC015813.6	3.54008	2.41097	3.66849	4.4305	4.78084	4.68694	4.01884	3.94755	3.61994	6.52178	6.29274	6.49715
ENSG00000280233	AC015813.7	0.540284	0.654928	0.604013	0.358622	0.292306	0.133106	0.134273	0.0564548	0.147401	0	0	0.148286
ENSG00000260907	AC015818.2	0	0	0	0	0	0	0.53866	0.273335	0.560737	0.847621	0.546606	0.666667
ENSG00000263946	AC015818.3	0	0	0.0112912	0.0156426	0	0	0	0	0	0.0106907	0	0
ENSG00000265916	AC015818.6	0.0495118	0	0	0	0	0	0.0984389	0.103471	0	0	0.217263	0
ENSG00000273669	AC015819.1	0.0473462	0	0	0.0523779	0	0.34993	0.0941331	0.0989449	0.0645851	0	0.138506	0
ENSG00000278607	AC015819.2	0	0	0	0.155202	0	0	0.0522991	0.0366483	0	0	0	0
ENSG00000278911	AC015819.3	0	0	0.0187484	0	0	0	0	0.0122664	0	0	0.0686835	0
ENSG00000240298	AC015820.1	0	0	0	0	0	0	0	0.102181	0.133395	0	0	0
ENSG00000265542	AC015845.2	0.0174936	0.024235	0.0191579	0.0149292	0.0297453	0.0215488	0.0308057	0.0271577	0.0354538	0.0340106	0.02705	0.0233204
ENSG00000263508	AC015908.2	0	0.00970852	0.00159889	0	0.00270818	0	0.00746415	0.00732265	0.0150221	0.0227077	0.0102505	0.00686923
ENSG00000279542	AC015908.5	0	0	0	0	0	0	0.0454885	0.191255	0	0	0	0
ENSG00000249406	AC015909.1	0	0	0	0	0.00773641	0	0	0	0.00780247	0	0.0250993	0.0078493
ENSG00000253730	AC015909.2	0.522464	0.581627	0.715214	0.495419	0.663397	0.945666	0.185492	0.178262	0.290896	0.419204	0.296326	0.307275
ENSG00000261959	AC015909.3	0.332452	0.445417	0.279449	0.32907	0.615325	0.646609	0.0869708	0.0365666	0.0477368	0.0529172	0.102374	0.0720351
ENSG00000279792	AC015909.5	0.692641	0.167923	0.309737	0.352476	0.430945	0.324218	1.08791	0.781647	0.529108	0.775053	0.769976	0.741395
ENSG00000265460	AC015910.1	0.0787748	0.073928	0.109576	0.0871467	0.151229	0.122077	0.0581007	0.0371734	0.180251	0.418836	0.211863	0.247589
ENSG00000242660	AC015911.1	0.603663	0	0.321366	0.222606	0.272163	0.247867	0.300049	0.210258	0.823461	0.608548	1.1773	1.65681
ENSG00000267035	AC015911.2	0	0.250668	0	0	0	0	0	0.0432151	0	0	0	0
ENSG00000267312	AC015911.4	1.93624	1.81366	1.12448	1.26573	0.753917	0.867303	0.904074	1.34879	1.04048	0.887229	0.600756	0.764918
ENSG00000274213	AC015912.3	2.34527	2.95226	2.88121	0.8981	1.83006	1.88892	0.807029	0.848282	1.10741	1.36399	0.923575	1.23784
ENSG00000227790	AC015922.1	0.00198012	0.0057607	0.00442738	0	0.00374952	0.000975657	0.00216527	0.00206905	0.00486198	0.00479075	0.00521339	0.00489116
ENSG00000265519	AC015922.3	0.599341	0.544888	0.478598	0.248639	0.10133	0.184569	0.446852	0.469693	0.408782	0	0.109582	0.102809
ENSG00000276855	AC015922.4	0	0.0551469	0.21797	0.150985	0	0.224158	0.180899	0.237683	0.124116	0.0687924	0	0.249722
ENSG00000267334	AC015936.1	0	0.111045	0.146303	0.0337807	0	0	1.27492	0.670044	1.37457	1.15435	0.223321	0.79617
ENSG00000267788	AC015936.2	0	0	0	0	0	0	0.240966	0.126642	0	0	0	0.16632
ENSG00000267651	AC015961.1	0.118232	0.0358299	0.0472063	0.081748	0.119936	0.0182049	0.139571	0.0154427	0.14112	0	0.0216172	0.0608432
ENSG00000274400	AC015967.1	0.0659464	0	0	0.218865	0.267589	0.406169	0.22945	0.275632	0.359832	0.19944	0.19292	0.0904978
ENSG00000213302	AC015983.1	0	0.408057	0	0	0	0	0.0418299	0	0.229598	0	0	0
ENSG00000234418	AC015983.2	0	0	0.0239757	0	0	0	0.46263	0.3451	0.552912	0.181604	0.329375	0.288416
ENSG00000224746	AC015987.1	0.00488416	0	0	0.00540323	0	0	0	0	0.00666251	0.0295421	0	0
ENSG00000225335	AC016027.1	0.079874	0.0322742	0.148826	0.10309	0.0720227	0.114788	0.132337	0.0973713	0.163435	0.0805204	0.214192	0.146147
ENSG00000259203	AC016044.1	0	0	0	0	0	0.0116153	0.00468686	0.00985288	0	0.0427757	0	0
ENSG00000246089	AC016065.1	0.865161	0.656788	0.572232	0.773419	0.56736	0.796597	1.75051	1.87195	2.20537	1.79718	1.53391	1.72692
ENSG00000260926	AC016134.1	0.00962308	0.0349951	0.0461065	0.0319373	0	0.0355615	0.0717469	0.0703868	0.21003	0.0873086	0.0985298	0.132057
ENSG00000258312	AC016152.1	0	0.0112395	0.0011176	0.00096768	0.00118311	0.00107749	0.00113042	0.000914002	0.00119321	0.00370355	0.00588548	0.00240074
ENSG00000267568	AC016168.2	0.873069	0.805864	0.83023	0.811023	0.894671	0.915371	0.134162	0.0905314	0.147733	0.0629867	0.107232	0.0845991
ENSG00000280122	AC016168.3	0.00967052	0	0	0	0	0	0.00961341	0	0	0	0	0
ENSG00000267374	AC016205.1	0.00740598	0.0223154	0.00988477	0.00380392	0.00694035	0.00456139	0.0149085	0.0121053	0.0172465	0.0165583	0.0280103	0.0168418
ENSG00000267677	AC016229.2	0.00241002	0.0116856	0.00384899	0.00266614	0.00162984	0.00742174	0.00479158	0	0.00493128	0	0.0052877	0.013229
ENSG00000257999	AC016257.1	0.0733423	0.0727404	0.042594	0.118017	0.0901814	0.0657048	0.0861654	0.0487684	0.0909515	0.0806572	0.331586	0.192144
ENSG00000259011	AC016266.1	0	0.0191582	0	0	0	0	0	0	0	0.0477974	0	0
ENSG00000270964	AC016355.1	0.348101	0.297858	0.425134	0.407748	0.415435	0.479242	0.702268	0.641883	0.7821	1.02179	0.89853	1.23639
ENSG00000265670	AC016382.1	0	0.0174962	0	0	0.00488054	0.00296323	0.000597845	0	0.00328147	0.00363758	0.0070373	0.00165058
ENSG00000233590	AC016395.1	0.00343855	0	0	0	0	0	0.00170912	0.00359297	0	0	0.00502956	0
ENSG00000228527	AC016396.1	0	0.284762	0	0.0649701	0.0397169	0	0.0145955	0.0306831	0	0.44403	0.0429513	0
ENSG00000279822	AC016397.2	0.0948831	0	0.0757679	0.0174945	0.0427782	0	0.0471614	0.0330481	0	0	0.0462619	0
ENSG00000272043	AC016405.2	0.100611	1.09763	0.482049	1.00173	0.136081	0.495734	0.150025	0.210258	0.137243	0	0	0.414202
ENSG00000272384	AC016405.3	0.547509	0.530949	0.174883	0.646075	1.03675	0.854276	0.344708	0.152559	0.547697	0.662327	0.266947	0.450805
ENSG00000258402	AC016526.1	0.030179	0.044422	0.018935	0.0524642	0.0568548	0.0292089	0.0144647	0.0135147	0.0147026	0.0293367	0.0189184	0.0281027
ENSG00000258454	AC016526.2	0.0283738	0.0151336	0.0326269	0.026367	0.0614034	0.027961	0.0242574	0.00830145	0.0108374	0.0240269	0.0298817	0.0295922
ENSG00000280078	AC016526.3	0.0878391	0.0290394	0.0510131	0	0.0756046	0.019673	0.0277838	0.016688	0	0	0.0116802	0.0328748
ENSG00000283629	AC016526.4	0.00450129	0.00181881	0.00958522	0	0	0.00184825	0	0	0.00204674	0.00453772	0.00658404	0
ENSG00000243744	AC016546.1	0	0.0821843	0.108279	0	0	0	0.0673977	0.0708428	0	0	0	0
ENSG00000248363	AC016550.2	0	0.010112	0	0	0.00282072	0.00256891	0	0.00217913	0	0.0220746	0.00305042	0
ENSG00000248145	AC016553.1	0.00842246	0	0	0	0	0	0	0	0.0114891	0	0	0
ENSG00000253968	AC016573.1	0.000845399	0.00102479	0.00135017	0	0.00114345	0.00208275	0	0	0	0.0127836	0.00741939	0.00116014
ENSG00000272057	AC016575.1	0.0821741	0	0.131238	0	0.111145	0.101223	0.0816888	0	0.112094	0	0	0
ENSG00000225868	AC016582.1	0.00199343	0.00120821	0.00159183	0.00110264	0	0.00122777	0.000495414	0.00104148	0.00271924	0.00150717	0.00583157	0
ENSG00000267640	AC016582.3	0	0.0154241	0	0	0	0	0	0	0	0	0.00620388	0
ENSG00000280159	AC016583.1	0.0645629	0.12522	0.0412448	0.0857093	0.227045	0.174965	0.0898544	0.0809549	0.123299	0.156205	0.132211	0.283518
ENSG00000282393	AC016588.2	0.0623446	0.0251912	0.0497846	0.0804653	0.0281082	0.0511979	0.0878	0.0868593	0.0283482	0.235684	0.136787	0.0712959
ENSG00000267605	AC016590.1	0.15189	0.0954693	0.197657	0.0933509	0.19783	0.124733	0.299189	0.199858	0.345322	0.32325	0.320911	0.200717
ENSG00000249429	AC016598.1	0.0105906	0.0073359	0.00724886	0.00669492	0.00920852	0.00559098	0.000752003	0	0.00103191	0.010295	0.00331947	0.0010381
ENSG00000251205	AC016598.2	0.00942658	0	0.03011	0	0.0382499	0.0232236	0	0	0	0	0	0
ENSG00000249332	AC016651.1	0	0.00821666	0	0	0	0	0	0.00708275	0	0	0	0
ENSG00000250954	AC016687.3	0.000476431	0.00303201	0.000190224	0.000395298	0.001611	0.000293437	0.000177607	0	0.00113733	0.00360215	0.00452969	0.00163451
ENSG00000233741	AC016691.1	0	0	0	0	0.102802	0	0	0.0794194	0	0	0	0
ENSG00000231414	AC016700.2	0	0	0.642732	0.445212	0	0.743601	0.100016	0	0	0	0	0.552269
ENSG00000259495	AC016705.2	0.651619	0.461362	0.608703	0.791242	0.988357	0.719706	0.990787	0.847892	0.791166	0.796192	0.995345	0.958766
ENSG00000229267	AC016708.1	0.0270739	0.0343105	0.037998	0.0215557	0.0385608	0.032592	0.0352736	0.0227175	0.0344135	0.0831194	0.102602	0.0675514
ENSG00000235225	AC016712.1	0.249131	0.805319	0.530509	0.367477	0.112321	0.306883	0.49532	0.867731	0.679682	0.502294	1.33615	0.22792
ENSG00000228206	AC016717.1	0	0.133047	0	0	0	0	0.0545544	0.114686	0.29944	0	0	0
ENSG00000273301	AC016717.2	0	0.0148031	0	0	0.00825859	0.0150427	0.042489	0.0319006	0.0416456	0.0461649	0.0535867	0.0167582
ENSG00000279015	AC016717.3	0	0	0	0	0	0	0	0	0.0772923	0.0856801	0	0
ENSG00000228925	AC016722.2	0.00333799	0.0161852	0.00533104	0	0	0	0.00331828	0.0034879	0.00455338	0	0	0.00916141
ENSG00000260977	AC016722.3	0.0382345	0.0617967	0.040709	0.098695	0.103429	0.0156992	0.0696826	0.0932203	0.0521559	0.269807	0.0745674	0.174896
ENSG00000235335	AC016723.1	0.537288	0.459491	0.599831	0.413297	0.484811	0.356469	0.0593873	0.0436052	0.0565868	0.0852645	0.0842935	0.0848784
ENSG00000270820	AC016727.1	0.145517	0.214614	0.302123	0.142201	0.28867	0.206138	0.366467	0.281297	0.387077	0.436417	0.493098	0.5192
ENSG00000224739	AC016735.1	0	0.0970285	0.021306	0	0	0	0	0.0139398	0.00909901	0	0	0
ENSG00000233978	AC016735.2	0	0.0293833	0.0387128	0.0134079	0.0327856	0	0	0.0253284	0	0	0	0
ENSG00000271151	AC016737.1	0.176351	0.391914	0.281647	0.227608	0.238525	0.362053	0.365229	0.214983	0.360842	0.355556	0.214957	0.121003
ENSG00000223947	AC016738.1	0	0.0177623	0	0.00405258	0.00990954	0.00451246	0.00910408	0.00382778	0.00999415	0.0443149	0.021433	0.00502707
ENSG00000218175	AC016739.1	31.2085	40.1469	33.858	27.0766	30.274	25.554	21.934	20.2506	48.7775	28.0673	27.0166	24.5976
ENSG00000234997	AC016745.1	0.264739	0.18338	0.422809	0.167357	0.306921	0.046587	0.488755	0.592775	0.515903	0	0.497872	0.519
ENSG00000272563	AC016745.2	0.0182344	0.0884144	0.0728044	0.0302584	0.0493261	0.112307	0.0679752	0.0190533	0.0124368	0	0.173364	0.0375344
ENSG00000274769	AC016747.4	0.0364864	0.0488842	0.0398701	0.0658571	0.0597394	0.083581	0.253261	0.288948	0.308233	0.343618	0.250927	0.329408
ENSG00000235047	AC016751.2	0	0	0	0	0.0123118	0	0.00226223	0	0	0	0.00665723	0
ENSG00000186235	AC016757.1	0.0925064	0.0694173	0.126634	0.068225	0.119162	0.0759671	0.041601	0.0230145	0.0360538	0.00666107	0.0644329	0
ENSG00000237844	AC016766.1	0.00078131	0.0118703	0.00116463	0.000806721	0.00211353	0.00166821	0.00245954	0.00174165	0.00412105	0.00890025	0.010514	0.00664756
ENSG00000213642	AC016769.1	0.0310797	0.0753492	0.198547	0.171914	0.126111	0.114853	0.0154481	0.0324755	0.042396	0.281981	0.0454603	0
ENSG00000224669	AC016769.2	0.0660853	0	0.211087	0	0	0	0	0	0.0901473	0	0	0
ENSG00000270195	AC016773.1	2.27014	1.51826	2.43789	1.6021	2.06464	2.31425	2.85982	2.0449	2.82975	3.72869	1.94652	2.73931
ENSG00000254321	AC016813.1	0	0.0269868	0	0	0	0.00914119	0.00368855	0	0.0101229	0	0.0434183	0
ENSG00000228683	AC016820.1	0.0326644	0	0	0	0	0.0402365	0.0324715	0	0.0445577	0	0	0
ENSG00000229858	AC016831.2	0	0	0	0	0	0.10985	0	0	0.243295	0	0	0
ENSG00000232716	AC016831.3	0	0.0108039	0.0142343	0	0	0	0.00886006	0.00931296	0	0.107818	0	0
ENSG00000240680	AC016831.4	0.102249	0	0	0	0	0	0	0.106841	0	0	0	0
ENSG00000271204	AC016831.5	0.15711	0.0190447	0.225825	0.0869032	0.1275	0.19353	0.1718	0.131332	0.171451	0.261329	0.252785	0.12936
ENSG00000271522	AC016831.6	0.0206925	0.0752498	0	0.0228916	0	0	0	0	0	0	0	0.0283962
ENSG00000264269	AC016866.1	0.280046	0.188936	0.208449	0.208875	0.176535	0.154532	0.16313	0.244956	0.150385	0.168621	0.101942	0.170416
ENSG00000253396	AC016868.1	0	0	0.0097878	0	0	0	0.00304619	0	0	0	0	0.00841019
ENSG00000233223	AC016876.1	1.78609	2.27334	1.8066	2.09117	2.39565	2.21846	3.35133	2.47285	4.83222	4.59138	3.76637	4.67739
ENSG00000264772	AC016876.2	0.0238867	0.00413646	0.0272492	0.0415254	0.0415389	0.0252205	0.0339223	0.0213938	0.0232742	0.02064	0.0648868	0.0608762
ENSG00000229625	AC016877.1	0.0137336	0	0.0146225	0.0101288	0.00619183	0.0225564	0.0273051	0.0191339	0.0124894	0.0138448	0.0200882	0.0314109
ENSG00000271930	AC016877.3	0.0622827	0	0	0.0689019	0	0	0.061915	0	0.0849602	0	0.364404	0.256411
ENSG00000266036	AC016888.1	0.0196929	0	0	0	0	0.024258	0.00978831	0.0205773	0.0268632	0	0.0288048	0
ENSG00000237843	AC016903.2	0.000971331	0.0164842	0.00155129	0	0.00262756	0.0011965	0.000482798	0.00101495	0	0	0.0156284	0.00133295
ENSG00000233862	AC016907.2	0.00169241	0.0114886	0.00432466	0.00636573	0.00595161	0.00291863	0.015983	0.0113179	0.0147752	0.0245679	0.030201	0.0329793
ENSG00000284608	AC016912.1	0.0136406	0.0254916	0.00998486	0.0100602	0.0153748	0.0112018	0.0161026	0.015441	0.0193826	0.00601607	0.0274342	0.0140392
ENSG00000250934	AC016924.1	0.00897458	0.035745	0.00614276	0.0113467	0.0173409	0.00789643	0.00955883	0.00803796	0.00874448	0	0.0112518	0.0123157
ENSG00000251471	AC016933.1	0	0.0117468	0.00442188	0	0.00187243	0.0102317	0	0.00289307	0	0	0.00202491	0.00189976
ENSG00000257094	AC016957.1	0	0.246287	0	0.112384	0	0	0.151481	0	0.138576	0	0	0.139408
ENSG00000276136	AC016957.2	0.740342	0.358975	1.30062	0.73712	0.600812	0.866365	0.515179	0.580193	1.86832	1.45535	1.19119	0.761975
ENSG00000274346	AC016999.2	0.0240264	0.160185	0	0.0398697	0.0974912	0.0443941	0.161221	0.0251054	0.0983237	0.0908281	0.123002	0.0659425
ENSG00000280878	AC017002.5	0.00501037	0.00584858	0.00918742	0.00472168	0.00627482	0.00411456	0.00774788	0.00271464	0.0121505	0.00533152	0.00542864	0.00840362
ENSG00000250500	AC017007.4	0.0191172	0	0	0	0	0.0235489	0	0	0	0	0	0
ENSG00000242190	AC017015.2	0.0918298	0.0556577	0.0733297	0.0507945	0.0621025	0.0377057	0.114109	0.127938	0.0626328	0.0694297	0.111933	0.0840116
ENSG00000250475	AC017037.2	0	0.0316041	0	0	0	0	0.0518358	0	0	0	0.0381353	0.0357782
ENSG00000279994	AC017037.4	0	0	0	0	0	0	0.0944465	0.158839	0.10368	0	0	0
ENSG00000236231	AC017048.2	0	0.016775	0	0.00510309	0.0124783	0	0.00229281	0	0	0.0209258	0.0134945	0
ENSG00000272551	AC017048.3	0	0	0	0	0.0522231	0.142684	1.89994	1.49275	3.10748	2.33539	2.08961	2.17239
ENSG00000234275	AC017053.1	0.00247306	0.0269804	0.00789933	0.00273588	0	0.00304634	0	0	0	0	0	0.0101813
ENSG00000259915	AC017071.1	0.11394	0.103588	0.136478	0.126049	0.134847	0.105265	0.297327	0.386936	0.330281	0.45227	0.416651	0.469078
ENSG00000227359	AC017074.1	0.016661	0.0519334	0.0114038	0.0210647	0.0209253	0.0366486	0.0266185	0.0323314	0.0503249	0.0395901	0.0522215	0.0506269
ENSG00000233479	AC017074.2	0	0.0094514	0	0	0.0105458	0	0	0	0.0106359	0	0	0
ENSG00000271947	AC017076.1	0	0.131666	0.0867355	0.120161	0	0.0668983	0	0	0	0	0	0
ENSG00000185631	AC017079.1	0.15128	0	0	0.0836784	0.102307	0.372696	0.150386	0	0	0	0	0.519
ENSG00000238180	AC017079.2	0.0647227	0.470738	0	0	0.350164	0.0797263	0.160851	0.0676293	0.176577	0.391478	0.0946699	0
ENSG00000273398	AC017083.4	0.0323581	0.0196121	0.0231396	0.0341941	0.024496	0.0229041	0.0208846	0.0300264	0.0207523	0.0288467	0.0257844	0.0208769
ENSG00000251339	AC017091.1	0.000925396	0.00355223	0.00147793	0	0.00166887	0.000379972	7.67e-05	0.000322318	0.000420779	0.0044312	0.00248156	0.00317478
ENSG00000259985	AC017100.1	0.268524	0.455705	0.600396	0.178237	0.326875	0.23154	1.66837	1.73962	1.35529	1.25874	1.06048	0.847537
ENSG00000227227	AC017101.1	0.00581855	0.00564256	0.00557561	0.00836799	0.00708293	0.00501716	0.00520577	0.00364791	0.000793712	0.00175969	0.00510648	0.000798476
ENSG00000224376	AC017104.1	0.532219	0.493352	0.383331	0.323252	0.359928	0.417781	0.38384	0.223539	0.384355	0.0473405	0.343446	0.336539
ENSG00000233538	AC017104.3	0.687383	1.11099	0.836423	0.325901	0.841179	0.524165	0.260314	0.102608	0.312554	0.0989922	0.0478779	0.224593
ENSG00000283312	AC017104.4	0.650682	0.45413	0.566831	1.13428	1.44014	1.31158	0.940858	1.03016	1.72141	2.05729	3.08599	1.92115
ENSG00000283491	AC017104.5	0.463123	0.35555	0.384615	0.696785	0.831024	0.730216	0.641475	0.606516	0.774946	1.20453	1.35031	1.19058
ENSG00000253648	AC018437.2	0	0.00281757	0.00185609	0.00128569	0.00314383	0.00572636	0	0.00364312	0.00158534	0.0123016	0.00509977	0
ENSG00000257586	AC018448.2	0	0	0.0241024	0	0	0	0	0	0.0205865	0.136923	0	0
ENSG00000241679	AC018450.1	0.220749	0.227452	0.193904	0.80182	0.736486	0.634484	0.656507	0.684299	0.612287	0.951338	1.0763	1.20668
ENSG00000271657	AC018462.2	0.0818171	0.0495891	0.10889	0.0150854	0.129106	0.151175	0.128779	0.0712429	0.0372024	0.0824792	0.0199457	0.0561385
ENSG00000232451	AC018467.1	0.00346987	0.0115669	0.00277083	0.00153545	0.00281591	0.00384681	0.00077611	0.000725139	0.00118332	0.000524692	0.00228392	0.00166659
ENSG00000241556	AC018475.1	2.0927	0	0	0.149361	0	0.0831554	0.234877	0	0.184172	0	0.0987417	3.24235
ENSG00000263798	AC018521.1	0.00432221	0.0167659	0.00414175	0.000956311	0.00350762	0.0031945	0.0189054	0.00722611	0.0176879	0.00130716	0	0.0154215
ENSG00000264243	AC018521.3	0	0.0205794	0.0813409	0	0	0	0.0337535	0.0177394	0.0694753	0	0.0248323	0.0698923
ENSG00000264701	AC018521.4	0.123186	0.0891132	0.145966	0.140673	0.13168	0.166427	0.174799	0.0851199	0.149066	0.261384	0.194715	0.204492
ENSG00000264920	AC018521.5	0.750672	1.15206	0.670934	0.723787	0.707934	0.712604	2.20106	1.61914	2.27346	1.09346	1.87367	2.13589
ENSG00000266821	AC018521.7	0.0428978	0	0.0513834	0.0237284	0	0.0264211	0.0533057	0.0112061	0.0438879	0.0324337	0.0627467	0.0588684
ENSG00000255074	AC018523.1	0.0704613	0	0.112532	0.116924	0.142954	0.0867952	0.0875565	0.110438	0.144175	0.106547	0.103064	0.0483468
ENSG00000256206	AC018523.2	0.0992697	0.117469	0.10192	0.0666762	0.0703308	0.0800654	0.0440551	0.0358108	0.0515864	0.0661197	0.0432148	0.0340568
ENSG00000253300	AC018541.1	0.00211888	0.010274	0.00225601	0.00156271	0.00859771	0	0.000351061	0.000738013	0	0.00747609	0.00619857	0.00193848
ENSG00000260467	AC018552.2	0.00456988	0.0073861	0.00486564	0.00168518	0.00206034	0	0.0015143	0	0.00415586	0	0	0.0020904
ENSG00000260828	AC018552.3	0	0	0.0893638	0	0	0	0.0278121	0	0	0	0	0
ENSG00000277559	AC018553.1	0.0215298	0.260983	0.0343848	0.0952717	0.116481	0.132604	0.0963121	0.13498	0	0.0651122	0.0314917	0.0295452
ENSG00000283689	AC018553.2	0.0079169	0.00959681	0.0126439	0.0175165	0.010708	0.0195043	0.0314806	0.0248173	0.0107995	0	0.0231601	0.0217286
ENSG00000261436	AC018554.1	0	0.0106206	0.000608382	0	0.0015457	0	0.000757369	0	0.00571598	0.00806435	0.0072435	0.00365927
ENSG00000261350	AC018558.2	0.0513756	0	0	0	0.0694884	0	0	0	0	0	0	0
ENSG00000259280	AC018563.1	0.00589106	0.0249938	0.00940848	0.0097757	0.0318719	0.00362834	0.134694	0.123112	0.112504	0.0712647	0.189571	0.105095
ENSG00000253859	AC018616.1	0.012574	0.0129327	0.0139963	0.0172825	0.0164917	0.0140808	0.00946953	0.00398143	0.015593	0.0161328	0.018392	0.0162095
ENSG00000259675	AC018618.1	0	0.013048	0.000661186	0.000457995	0.00167986	0	0.000617329	0	0.00112947	0.00125204	0.0078722	0.00113625
ENSG00000272915	AC018635.2	0.0862376	0	0	0.0954026	0	0	0.300049	0.360442	1.99983	0.260806	0.882979	0.236687
ENSG00000229413	AC018638.1	2.85368	3.68983	1.97494	3.26219	2.70184	1.05456	2.88411	2.58426	3.11418	2.01374	2.78272	3.39394
ENSG00000230715	AC018638.2	13.3195	6.98709	8.45918	11.1159	9.16574	9.40295	15.6026	6.10426	8.92525	7.77371	7.17776	8.0168
ENSG00000241493	AC018638.3	0.038946	0	0.310999	0.301595	0.105353	0.239871	0.464593	0.284866	0.212506	0.471134	0.170899	0.534454
ENSG00000243302	AC018638.4	6.74213	2.84558	5.49284	6.31117	6.90394	5.17805	8.27614	4.27829	3.01601	4.74668	5.50979	4.15786
ENSG00000243679	AC018638.5	10.741	9.28574	13.6968	12.8497	14.4716	11.8976	12.3331	7.83029	11.7556	13.3461	11.631	8.34116
ENSG00000271344	AC018638.6	0.619386	1.23134	1.02878	1.01411	0.804245	1.43438	1.97033	1.47562	3.04167	2.21037	3.40647	3.70591
ENSG00000271553	AC018638.7	1.77523	0.956407	1.30508	1.68333	2.24864	2.56856	1.62468	1.17775	2.99817	2.25829	2.34933	2.35879
ENSG00000281896	AC018638.8	0.347439	0.255537	0.486305	0.405956	0.417129	0.245247	0.51614	0.301855	0.319512	0.40141	0.456808	0.487502
ENSG00000242162	AC018639.1	0.0710192	0	0	0	0	0.174965	0	0	0	0.214782	0	0
ENSG00000226468	AC018641.1	0	0	0	0	0	0	0.0588036	0.0412063	0.161382	0.178895	0	0.108234
ENSG00000250756	AC018645.1	0	0	0	0.318592	0	0	0.286286	0	0	0	0	0.395202
ENSG00000281332	AC018645.3	2.26591	2.4591	2.89885	3.63539	3.38568	4.38404	2.71836	2.77674	3.60879	2.90613	2.13437	2.78389
ENSG00000227544	AC018647.1	0.145458	0.141825	0.141405	0.314837	0.301526	0.323298	0.58154	0.636048	0.806621	1.11411	0.911175	1.07833
ENSG00000271122	AC018647.2	3.83413	3.3159	3.62868	6.14329	5.64077	6.30644	5.36431	5.57604	5.00586	5.33436	6.53741	6.17437
ENSG00000272905	AC018648.1	1.26878	1.76586	1.20079	2.54731	2.92371	3.35734	0.397071	0.491021	1.21793	1.42116	0.618614	1.87011
ENSG00000255572	AC018653.1	0.00700806	0.0118932	0.00447697	0.00620228	0.0113746	0.00345305	0.0202034	0.0292912	0.0152956	0.00423886	0.0328022	0.0230811
ENSG00000256480	AC018653.2	0	0	0	0	0.0477721	0	0	0	0	0	0.0129156	0.0121173
ENSG00000256967	AC018653.3	0.0148068	0	0.0236477	0	0	0.0364785	0.588776	0.402267	0.403962	0.02239	0.541449	0.487664
ENSG00000251567	AC018680.1	0.000793844	0.00742339	0.00235454	0.000250917	0.00107372	0.00139695	0.000225473	0.000236998	0.000928188	0.00205783	0.00729869	0.000933759
ENSG00000234929	AC018685.2	0.00428773	0	0.00684785	0	0.0028997	0	0.0010656	0	0.00584892	0	0.00313584	0.00588403
ENSG00000214259	AC018695.1	0	0.114612	0	0	0	0	0.0234978	0	0.0644879	0	0	0
ENSG00000266573	AC018697.1	0.00138967	0.0134764	0.00221941	0.00170818	0.00271499	0.00209222	0.00038374	0.000968053	0.00252754	0.00373578	0.00338779	0.00190704
ENSG00000272297	AC018709.1	0.00292497	0.00738672	0.00116785	0.000269652	0.000989045	0.000300251	0.000242308	0	0	0	0.00320876	0.00100348
ENSG00000230104	AC018712.1	0	0	0	0.202192	0.0618012	0.0562842	0	0	0	0.138186	0	0
ENSG00000255267	AC018716.2	0	0.00222366	0	0	0	0.00225966	0	0	0	0	0.0080496	0
ENSG00000269707	AC018730.2	2.5667	1.99962	2.3493	2.39518	2.07246	2.23231	1.98034	2.05272	1.5635	1.81014	1.92511	2.06304
ENSG00000236885	AC018731.1	0.0013797	0.021742	0	0.00203511	0.00248816	0	0.00320029	0.00288333	0.00878294	0.0278173	0.0181628	0.0069423
ENSG00000226553	AC018735.1	0.104496	0.177336	0.166888	0.138721	0.0282673	0.128719	0.0311636	0.0436754	0.0570172	0.252819	0.305692	0.143399
ENSG00000233005	AC018742.1	0.000460526	0.00477047	0.00167158	0.000185261	0.00169878	0.000515711	0.000104047	0.000262477	0.0011993	0.00240567	0.00471528	0.000689429
ENSG00000269388	AC018755.3	0.176047	0.144457	0.177347	0.110861	0.109898	0.180158	0.309628	0.215083	0.354678	0.258016	0.320889	0.312206
ENSG00000267004	AC018761.1	0.339357	0.205683	0.27099	0	0.573749	0.313518	0.168676	0	0.231459	0.384866	0	0.582121
ENSG00000280305	AC018765.1	0	0.0220843	0	0	0	0	0	0.00951835	0	0	0	0
ENSG00000259819	AC018767.1	0	0.0356008	0	0.00541502	0	0	0	0	0.00667706	0	0	0
ENSG00000260003	AC018767.2	0	0.0156606	0	0.00178653	0.00873699	0.00198926	0	0.00337486	0.0044058	0	0	0
ENSG00000260058	AC018767.3	0.000655348	0.0135049	0.00313993	0	0.00443197	0.00161453	0.000325739	0	0.00357585	0.00990976	0.00191716	0.00179866
ENSG00000227632	AC018804.1	0.0060852	0.0258175	0.0194371	0.0235617	0.0205764	0.0262354	0.0136108	0.0158962	0.029053	0.00920166	0.00445041	0.0167014
ENSG00000269982	AC018809.2	1.21522	1.07495	1.4556	1.1082	1.03284	1.15304	2.7834	2.78841	2.43053	2.18523	1.6574	2.34371
ENSG00000225044	AC018814.1	0	0.0151659	0.00199813	0	0.00338441	0.00308228	0	0	0	0	0.00183001	0
ENSG00000235978	AC018816.1	0.00258004	0.00469126	0.00206026	0.00142712	0.00465287	0.00688595	0.0138927	0.00584114	0.0117315	0.0143051	0.00566074	0.0147524
ENSG00000259821	AC018845.1	0.0132179	0.0665556	0.0146146	0.0134978	0.0220036	0.00500985	0.0247636	0.0148739	0.0416091	0.0122999	0.0178466	0.00976707
ENSG00000261173	AC018845.3	0.282797	0.190447	0.341246	0.305899	0.263499	0.309648	0.506029	0.380864	0.497209	0.617686	0.496377	0.646801
ENSG00000229774	AC018866.1	0.00131434	0.0318648	0	0	0.0124441	0.00323806	0.000653292	0.00137337	0.00537872	0	0.0173024	0.00360733
ENSG00000259751	AC018868.2	0.0997315	0.0302235	0.0398198	0.110331	0.101169	0.122851	0.136321	0.0521052	0	0	0.145877	0.136861
ENSG00000236847	AC018892.2	0	0	0	0	0.0203243	0	0	0	0	0	0.0219794	0
ENSG00000279791	AC018892.3	0.0251225	0	0.0601838	0	0.0169898	0	0.0811658	0.039376	0.154214	0.0949715	0.183733	0.0344754
ENSG00000259250	AC018904.1	0.602216	0.647876	0.492915	0.899392	0.773804	1.02927	0.112249	0.125852	0.174566	0.307339	0.0990969	0.165283
ENSG00000226412	AC018980.1	0	0.0198278	0	0	0.00402249	0.00366341	0	0	0.0101421	0	0	0.00408119
ENSG00000253336	AC018992.1	0.0584281	0.0531196	0.0466571	0.0323188	0.0197568	0.0359863	0.166989	0.0915781	0.139479	0.176703	0.29912	0.260587
ENSG00000233428	AC019050.1	0.510415	0.850741	0.611379	0.352912	0.258887	0.314368	0.12685	0.0666671	0.0870324	0.289431	0.653261	0.0875548
ENSG00000235911	AC019055.1	0	0	0	0	0.0144856	0	0	0.0055954	0	0.0242921	0	0
ENSG00000233611	AC019068.1	0.104404	0.190733	0.173427	0.0751839	0.0902563	0.0852323	0.0304754	0.0167242	0.0319098	0.0223406	0.0280933	0.0212883
ENSG00000272711	AC019069.1	1.03615	1.11328	1.27871	1.8236	2.22957	2.20458	9.07126	9.44883	10.3436	5.83987	6.47562	5.62295
ENSG00000214559	AC019077.1	0.142067	0.172213	0.126051	0.132717	0.149453	0.171111	0.258918	0.244113	0.241166	0.276885	0.332482	0.294603
ENSG00000228030	AC019084.1	0	0.352327	0	0	0	0	0.108351	0	0.0991203	0	0	0.19943
ENSG00000250259	AC019103.1	0.121199	0	0	0	0.0655713	0.0597178	0.879527	0.379925	0.0991968	0.513154	1.24094	0.598753
ENSG00000236039	AC019117.1	0.000409181	0.00644808	0.00098024	0.000679	0.00027672	0.000252017	0.00122029	0.000427557	0.0016745	0.00278432	0.00179553	0.00168455
ENSG00000283321	AC019117.3	0.000560745	0.000906308	0.000597036	0.000620338	0.000758439	0.000690733	0.000464528	0	0.000764915	0.0033917	0.0010936	0.000256502
ENSG00000226649	AC019118.1	0.0903757	0	0.192449	0.166634	0.122238	0.111326	0.179684	0.125913	0.041094	0	0.396578	0.289385
ENSG00000236760	AC019118.2	0.033159	0.016078	0.049427	0.0562472	0.071759	0.0871375	0.103285	0.0461975	0.102527	0.173822	0.216641	0.148646
ENSG00000219391	AC019129.1	0.12027	0	0	0	0	0	0	0	0	0	0	0.165046
ENSG00000273106	AC019129.2	0	0	0.0811872	0	0	0	0.037901	0	0.0693441	0	0	0.139521
ENSG00000263923	AC019131.1	0.00664872	0.027057	0.0128939	0.00420304	0.0096351	0.00760498	0.0323391	0.0411876	0.0440521	0.0459601	0.0291752	0.0495302
ENSG00000272777	AC019131.2	2.41743	2.27433	2.24735	1.19747	1.26884	1.51113	2.7977	4.29796	3.59294	1.20031	2.53324	2.77277
ENSG00000248980	AC019163.1	0.139044	0.190397	0.156268	0.270611	0.261201	0.241056	0.335319	0.395508	0.358267	0.420508	0.376629	0.427554
ENSG00000266450	AC019183.1	0.00150941	0.0067089	0.00361598	0.00278304	0.00578444	0.0043384	0.000375125	0.000525733	0.00137266	0.00380407	0.00257579	0.000690452
ENSG00000234584	AC019186.1	0.00914464	0.0443403	0.00973647	0.0236051	0.0206144	0.0337935	0.122724	0.101923	0.120584	0.0967957	0.1293	0.129674
ENSG00000236283	AC019197.1	0.00102475	0.00496875	0.00150022	0.000850238	0.00231004	0.00084153	0.00174027	0.00107077	0.00221328	0.00400302	0.00299779	0.00128906
ENSG00000256440	AC019209.2	0	0.0137518	0	0	0	0	0	0	0	0.0171546	0	0
ENSG00000256686	AC019209.3	0.0139664	0.0447435	0.0286784	0.0342122	0.0269862	0.0233483	0.0109088	0.0145936	0.0176908	0.0196106	0.0233471	0.012321
ENSG00000239498	AC019211.1	0.000272864	0.00948188	0.00101683	0.000402483	0.00209136	0.00100835	0.000180835	0.000190079	0.000744429	0.00495129	0.00492245	0.00137298
ENSG00000248770	AC019235.1	0	0.551469	0	0	0	0	0	0	0.413719	0	0	0.208101
ENSG00000259182	AC019254.1	0.0684784	0.0166018	0.0656192	0.166663	0.0926209	0.0337411	0.0272296	0	0.0186824	0.0414195	0.0801307	0.112767
ENSG00000259365	AC019254.2	0.0665053	0.0403086	0.0531071	0.0735732	0	0.0819221	0	0	0	0	0.0486387	0
ENSG00000187812	AC019294.1	0.00553332	0.0167686	0.00441857	0	0.00374206	0	0	0	0.00377401	0	0	0.00379666
ENSG00000260288	AC019294.2	0.00615452	0.0104446	0.00196585	0.00408515	0.00332973	0.00454873	0.00489454	0	0.00503725	0.018613	0.00360089	0.00168916
ENSG00000225421	AC019330.1	0.00168697	0.00886135	0.00233499	0.000497666	0.00395497	0.00193949	0.0001118	0	0.000613653	0.00425154	0.00460605	0.00169768
ENSG00000250993	AC020551.1	0.0960194	0.191825	0.188891	0.0642814	0.14938	0.112186	5.26872	3.92499	4.94803	4.11966	4.73242	4.2844
ENSG00000264666	AC020558.1	0.11365	0.1178	0.160464	0.0801746	0.144807	0.0913016	0.159644	0.0963802	0.173005	0.186799	0.21683	0.223771
ENSG00000279200	AC020558.3	0.0368649	0	0.0883143	0.0611742	0.0997238	0.0908215	0.0641327	0.0963013	0.0251438	0.139362	0	0.0505895
ENSG00000231842	AC020559.1	0.0150392	0.0167112	0.0220172	0.00693227	0.0220364	0.0108065	0.00622932	0.00785728	0.0102575	0.00947554	0.0238309	0.00859923
ENSG00000226681	AC020595.1	0	0.0211631	0	0	0.0118068	0	0	0	0	0	0	0
ENSG00000279254	AC020604.1	0	0	0	0.0363819	0	0.0607657	0.0899048	0.0515457	0.179445	0.174053	0.168363	0.0902608
ENSG00000240890	AC020633.1	0.0614777	0.0894273	0.0196369	0.0680112	0.083152	0.0605832	0.0366688	0.0513909	0	0.0557776	0.0899234	0.0168731
ENSG00000258231	AC020637.1	0.000233441	0.0035372	0.000745648	0.000387376	0.000473614	0.00071889	0.00104428	0.000609813	0.00175141	0.00247097	0.00239018	0.00240262
ENSG00000274979	AC020656.2	0.0295635	0	0	0	0.00799725	0	0	0.00617823	0.0161311	0	0	0
ENSG00000244705	AC020658.1	0	0.0405665	0	0	0	0	0.0166339	0	0	0	0	0
ENSG00000259198	AC020658.2	0.00780858	0.0283965	0	0.00863844	0.0105615	0	0.00776247	0.00815926	0.0106517	0	0	0.0857253
ENSG00000174171	AC020659.1	0	0.0197396	0.00866905	0.00600493	0.0146835	0	0.0242821	0.0113437	0	0.0656639	0	0.0074489
ENSG00000250379	AC020659.2	0	0	0	0	0	0	0.0109955	0	0	0	0.0161786	0
ENSG00000251161	AC020661.1	0.160201	0.399178	0.31271	0.108305	0.192605	0.164448	0.190221	0.176695	0.133547	0.336453	0.169236	0.183202
ENSG00000259405	AC020661.2	0.234257	0	0	0	0	0.288562	0.116437	0	0	1.06269	0	0.32147
ENSG00000259560	AC020687.1	0.00150141	0.01274	0.0046113	0.00114991	0.00374907	0.00142266	0.00160736	0.00168952	0.00189054	0.00384212	0.00996699	0.0017434
ENSG00000259403	AC020704.1	0.000666295	0.00565375	0.00106413	0.000737106	0	0	0.00033118	0	0	0.0100753	0	0
ENSG00000231557	AC020718.1	0.00298611	0.0106581	0.00423916	0.00220231	0.00269259	0.00224787	0.00107195	0.00121342	0.00271558	0.00275942	0.00873557	0.00227657
ENSG00000231681	AC020743.2	0	0.0174679	0.00164387	0	0.00139218	0.00190186	0	0	0.000702036	0.00622576	0.000752777	0.000706249
ENSG00000275441	AC020765.2	0.871958	1.67355	0.696293	0.643084	0.786248	1.25311	0.577873	0.835191	0.594722	0.769137	0.637707	0.897437
ENSG00000278725	AC020765.4	0.0143993	0	0	0	0.0194759	0.0177373	0.0644143	0.030092	0.0785687	0.087095	0.294866	0.0592802
[truncated: 27,036 more rows]

## Sheet: Table S5 Gene signatures
Shared GBM HYPOXIA DEGs	CA9		GSEA HALLMARK HYPOXIA	ACKR3		HIF metagene	ADM		CELL STATES	MES2	HILPDA		MES1	CHI3L1		AC	CST3		OPC	BCAN		NPC1	DLL3		NPC2	STMN2
[truncated: 199 more rows]
